# Supplementary material for: Viral and host small RNA transcriptome analysis of SARS-CoV-1 and SARS-CoV-2-infected human cells reveals novel viral short RNAs
Source: Heliyon. 2024 Jan 17;10(3):e24570. doi: 10.1016/j.heliyon.2024.e24570 (PMC10837498; doi:10.1016/j.heliyon.2024.e24570)
Supplement: Multimedia component 2 [file mmc2.xlsx]

## Sheet: COVID_results_edgeR_repeat_norm
target_id	AveExpr	LFC.Control_vs_COVID_1	LFC.Control_vs_COVID_2	t.Control_vs_COVID_1	t.Control_vs_COVID_2	P.value.Control_vs_COVID_1	P.value.Control_vs_COVID_2	P.value.adj.Control_vs_COVID_1	P.value.adj.Control_vs_COVID_2	F	F.p.value	Results.Control_vs_COVID_1	Results.Control_vs_COVID_2
hsa-let-7a-3p	4.74118	-1.35546	-2.39938	-3.19463	-5.67154	0.00218648	3.79456e-07	0.258226	0.000207253	16.169	2.1417e-06	0	-1
hsa-let-7a-5p	13.1287	-0.186045	-0.378598	-0.512111	-1.04717	0.610361	0.299017	0.913004	0.671887	0.548369	0.580621	0	0
hsa-let-7b-3p	5.85754	-0.564279	-1.35045	-1.38317	-3.30933	0.171488	0.0015485	0.769882	0.0547648	5.52497	0.00615087	0	0
hsa-let-7b-5p	12.2415	-0.159652	-0.289607	-0.429108	-0.783043	0.669306	0.436531	0.933333	0.770072	0.30752	0.736364	0	0
hsa-let-7c-5p	6.98482	-0.117939	-0.524023	-0.290672	-1.29143	0.772255	0.201267	0.954206	0.575295	0.917928	0.404611	0	0
hsa-let-7d-3p	8.27184	-0.352137	-0.464305	-0.866961	-1.14499	0.389248	0.256536	0.854762	0.631632	0.713312	0.493927	0	0
hsa-let-7d-5p	8.48801	0.0437685	-0.061202	0.108631	-0.15221	0.91384	0.879507	0.986343	0.967186	0.0343354	0.966265	0	0
hsa-let-7e-3p	1.2789	-0.858006	-1.67518	-1.74312	-3.28636	0.0861841	0.00166019	0.72547	0.0576067	5.40675	0.00680297	0	0
hsa-let-7e-5p	10.364	-0.397484	-0.720571	-1.01415	-1.8421	0.314384	0.0701604	0.828434	0.369883	1.70245	0.1905	0	0
hsa-let-7f-1-3p	4.57482	-0.673105	-1.54265	-1.62008	-3.71999	0.110203	0.000426009	0.738836	0.0252151	6.95754	0.00185983	0	-1
hsa-let-7f-5p	12.2748	-0.223092	-0.560204	-0.594619	-1.49694	0.554224	0.139394	0.895644	0.493441	1.1362	0.327515	0	0
hsa-let-7g-3p	0.717226	-0.36	-0.0228502	-0.581738	-0.0406786	0.562816	0.967681	0.896955	0.990669	0.21094	0.810391	0	0
hsa-let-7g-5p	9.56609	-0.111451	-0.282467	-0.277898	-0.706299	0.781999	0.482602	0.956093	0.79645	0.253204	0.777094	0	0
hsa-let-7i-3p	4.52126	-0.0769384	0.26107	-0.190541	0.644869	0.849497	0.52135	0.970219	0.818518	0.383357	0.683146	0	0
hsa-let-7i-5p	8.92953	0.294394	0.246646	0.729374	0.612973	0.468472	0.542097	0.877818	0.827997	0.307091	0.736677	0	0
hsa-miR-101-3p	0.882327	-0.424944	-1.56032	-0.834632	-2.77491	0.407074	0.00725575	0.856629	0.122007	4.05381	0.0220658	0	0
hsa-miR-10399-5p	0.563497	-0.711272	-1.89894	-1.30152	-2.89551	0.197814	0.00519472	0.782667	0.104175	4.20624	0.0192834	0	0
hsa-miR-103a-3p	5.43959	0.445406	0.405017	1.08874	0.990399	0.280408	0.325762	0.812605	0.69614	0.725309	0.488167	0	0
hsa-miR-106a-5p	1.05076	-0.606776	-0.166111	-1.07572	-0.328602	0.286149	0.743545	0.816066	0.919534	0.607779	0.547716	0	0
hsa-miR-106b-3p	5.02522	-0.394045	-0.631898	-0.975636	-1.56397	0.332971	0.122827	0.833926	0.469104	1.248	0.294068	0	0
hsa-miR-106b-5p	1.46938	0.792265	-0.126382	1.62645	-0.252088	0.108838	0.801792	0.738836	0.94361	2.07927	0.133505	0	0
hsa-miR-107	3.17983	1.01046	0.829497	2.42734	1.99052	0.018076	0.0508698	0.526654	0.323492	3.34832	0.0414908	0	0
hsa-miR-10a-3p	3.82376	-0.701592	-1.28269	-1.73238	-3.16903	0.0880915	0.0023592	0.726744	0.0664069	5.03595	0.00935123	0	0
hsa-miR-10a-5p	7.92653	-0.668845	-1.62869	-1.63737	-3.98186	0.106531	0.000179448	0.738836	0.0144608	8.01095	0.000793738	0	-1
hsa-miR-122-5p	0.76772	-0.318744	-0.740449	-0.559389	-1.32133	0.577877	0.191164	0.903541	0.56468	0.879791	0.419897	0	0
hsa-miR-1226-3p	4.84512	-0.612816	-0.639541	-1.50716	-1.57091	0.13676	0.121205	0.749798	0.466532	1.58112	0.213786	0	0
hsa-miR-1227-3p	3.00726	-0.618607	-0.917468	-1.50888	-2.24185	0.13632	0.0284957	0.749798	0.242659	2.61328	0.0812134	0	0
hsa-miR-1229-3p	6.12671	-0.27676	-0.329501	-0.683611	-0.81377	0.496724	0.418837	0.881942	0.757121	0.382162	0.683953	0	0
hsa-miR-1236-3p	0.391529	-0.693564	-1.06448	-1.07819	-1.63086	0.285053	0.107902	0.81595	0.444165	1.37588	0.260091	0	0
hsa-miR-1247-5p	4.21439	0.12944	-0.258431	0.320378	-0.639295	0.74974	0.524945	0.948618	0.819328	0.477438	0.622594	0	0
hsa-miR-1249-3p	-0.546516	-0.447793	-2.50446	-0.573737	-1.80324	0.568186	0.076126	0.899131	0.382369	1.6975	0.191396	0	0
hsa-miR-125a-3p	3.92124	-0.164414	-0.586245	-0.40656	-1.44911	0.685707	0.152258	0.935483	0.51148	1.11738	0.333523	0	0
hsa-miR-125a-5p	10.2209	-0.607447	-0.630457	-1.48623	-1.55083	0.142199	0.125945	0.751694	0.473198	1.53937	0.222463	0	0
hsa-miR-125b-5p	1.53676	0.162234	0.286704	0.326282	0.600291	0.745291	0.550462	0.947915	0.832496	0.18063	0.835174	0	0
hsa-miR-1260a	2.82662	-0.0948183	-0.088131	-0.216255	-0.201793	0.829487	0.840727	0.965084	0.956839	0.0292319	0.971204	0	0
hsa-miR-1260b	8.30545	0.0902291	-0.256202	0.21599	-0.613679	0.829692	0.541634	0.965247	0.827631	0.370535	0.691857	0	0
hsa-miR-126-5p	2.03044	-0.541588	-1.73642	-1.20314	-3.65283	0.233415	0.000529102	0.802916	0.028207	6.93055	0.00190143	0	-1
hsa-miR-1275	6.22046	-0.866091	-1.26513	-2.10736	-3.07845	0.0390664	0.00307847	0.62649	0.0770767	4.9536	0.0100402	0	0
hsa-miR-128-3p	3.87976	-0.695407	-0.856584	-1.7397	-2.13943	0.0867871	0.0362757	0.72547	0.276513	2.58784	0.0831447	0	0
hsa-miR-1296-5p	1.97994	-0.786194	-1.32501	-1.83314	-3.07667	0.0714993	0.00309442	0.70733	0.0772827	4.79089	0.0115599	0	0
hsa-miR-1306-5p	4.05845	-0.186206	-0.41342	-0.462102	-1.02443	0.645598	0.309542	0.923299	0.682627	0.526407	0.593295	0	0
hsa-miR-1307-3p	4.16759	0.23806	0.00270259	0.588569	0.00667311	0.558252	0.994697	0.896205	0.999406	0.228353	0.796498	0	0
hsa-miR-130a-3p	4.85099	0.601613	0.494343	1.47811	1.21431	0.144354	0.229154	0.751694	0.603723	1.24298	0.295491	0	0
hsa-miR-130b-3p	6.52547	0.0677246	-0.148045	0.166907	-0.364757	0.867977	0.716512	0.975955	0.911652	0.147857	0.862852	0	0
hsa-miR-130b-5p	5.34585	-0.281117	-0.914287	-0.68591	-2.23061	0.495283	0.0292705	0.881523	0.246096	2.61074	0.0814044	0	0
hsa-miR-132-3p	1.31445	-0.236827	-1.07692	-0.482202	-2.12202	0.631331	0.0377687	0.91883	0.280702	2.47483	0.0923146	0	0
hsa-miR-1343-3p	0.935306	-0.382358	-0.552126	-0.702661	-1.0556	0.484852	0.295176	0.880777	0.667937	0.57753	0.564222	0	0
hsa-miR-134-5p	0.875019	-0.113188	0.116624	-0.1887	0.209524	0.850934	0.834714	0.970219	0.955042	0.0793634	0.923796	0	0
hsa-miR-135b-3p	-0.308944	-1.21744	-2.71557	-1.61543	-2.28445	0.111207	0.0257194	0.738836	0.230148	2.75864	0.0710318	0	0
hsa-miR-135b-5p	4.5498	-1.28233	-2.04679	-2.86995	-4.58818	0.00558002	2.17879e-05	0.351209	0.00411932	10.7468	9.62631e-05	0	-1
hsa-miR-138-5p	0.99937	-0.4901	0.422016	-0.760379	0.77294	0.44986	0.442444	0.871796	0.774339	1.17556	0.315314	0	0
hsa-miR-139-5p	0.11659	1.81068	1.36678	1.54143	1.16655	0.128213	0.247782	0.742621	0.623238	1.29246	0.281764	0	0
hsa-miR-140-3p	1.11635	-0.557112	-0.210743	-1.02677	-0.426113	0.308447	0.671475	0.82587	0.89057	0.532211	0.589918	0	0
hsa-miR-140-5p	0.740783	0.812764	0.0139727	1.2956	0.021625	0.199834	0.982815	0.783095	0.996191	1.10068	0.338945	0	0
hsa-miR-141-3p	4.1374	-0.301331	-0.368718	-0.742947	-0.906947	0.460271	0.367886	0.874674	0.722591	0.467139	0.628943	0	0
hsa-miR-141-5p	0.67016	0.455494	-0.457743	0.691613	-0.674441	0.491718	0.502495	0.88149	0.808255	0.933101	0.398691	0	0
hsa-miR-146a-5p	5.24047	0.504269	-0.112561	1.23025	-0.274571	0.223169	0.784543	0.79931	0.937221	1.28447	0.283934	0	0
hsa-miR-146b-5p	2.97437	-0.848873	-0.856972	-1.98454	-2.01426	0.0515482	0.0482499	0.667703	0.315325	2.66551	0.0773921	0	0
hsa-miR-148a-3p	-0.0167929	-0.709264	-1.11061	-0.878454	-1.4851	0.383031	0.142495	0.853563	0.497876	1.11508	0.334263	0	0
hsa-miR-148b-3p	2.70687	-0.170519	-0.621713	-0.412326	-1.50453	0.681498	0.137434	0.935483	0.491093	1.20885	0.305361	0	0
hsa-miR-149-5p	3.21518	-0.725313	-1.13722	-1.79865	-2.82155	0.0768579	0.00638274	0.715696	0.115483	4.08087	0.0215431	0	0
hsa-miR-151a-3p	9.38617	-0.787735	-1.431	-1.91423	-3.47327	0.0601284	0.000934396	0.687374	0.0399762	6.05284	0.00393755	0	-1
hsa-miR-151a-5p	6.49586	-0.544247	-0.858158	-1.31781	-2.07759	0.192332	0.041822	0.781425	0.29552	2.2101	0.118112	0	0
hsa-miR-151b	1.51785	-0.842759	-1.28338	-1.81692	-2.78586	0.0739791	0.00704153	0.709343	0.119909	4.00035	0.0231371	0	0
hsa-miR-155-3p	4.22879	4.01629	2.74445	8.69138	5.93672	2.19343e-12	1.35361e-07	1.61732e-08	9.50557e-05	39.4576	7.67185e-12	1	1
hsa-miR-155-5p	2.35128	0.73437	0.840345	1.62075	1.86727	0.110059	0.0665108	0.738836	0.362922	2.05809	0.136184	0	0
hsa-miR-15b-3p	6.59481	-0.764832	-1.47434	-1.84877	-3.56454	0.0691776	0.000701204	0.70021	0.0335736	6.35591	0.00305657	0	-1
hsa-miR-15b-5p	7.13097	-0.849618	-1.68751	-2.06534	-4.10324	0.0430041	0.000119003	0.641329	0.0118577	8.41841	0.000574483	0	-1
hsa-miR-16-2-3p	4.65968	-0.756094	-1.79391	-1.85104	-4.40335	0.0688453	4.20378e-05	0.70021	0.00607775	9.7767	0.000200157	0	-1
hsa-miR-16-5p	6.99577	-0.664703	-1.15197	-1.57095	-2.7225	0.121195	0.0083668	0.741585	0.133004	3.73533	0.0292979	0	0
hsa-miR-17-3p	1.77175	1.15519	0.770249	2.33354	1.5615	0.0228195	0.123409	0.569246	0.470503	2.82658	0.0667339	0	0
hsa-miR-17-5p	5.40789	0.320954	0.480514	0.777045	1.16393	0.440036	0.248836	0.867867	0.624073	0.702734	0.499063	0	0
hsa-miR-181a-2-3p	0.395118	-0.466836	-1.02964	-0.725847	-1.60029	0.470616	0.11453	0.87826	0.455579	1.28414	0.284025	0	0
hsa-miR-181a-5p	5.95311	-0.303306	-0.0947718	-0.742986	-0.232167	0.460247	0.817159	0.874674	0.948657	0.288956	0.750031	0	0
hsa-miR-181b-2-3p	1.05986	-0.93199	-1.33646	-1.84164	-2.66681	0.0702291	0.00971648	0.705016	0.142293	3.72814	0.0294869	0	0
hsa-miR-181b-3p	1.27508	-0.302442	-2.40025	-0.686915	-4.19423	0.494653	8.7123e-05	0.88149	0.0098696	10.1215	0.000153997	0	-1
hsa-miR-181b-5p	5.03078	-0.0242905	-0.42602	-0.0589117	-1.03311	0.953209	0.305495	0.991767	0.678458	0.673286	0.513656	0	0
hsa-miR-182-5p	4.0965	0.239784	0.248511	0.57968	0.599251	0.564195	0.551151	0.896992	0.83294	0.231838	0.793747	0	0
hsa-miR-183-3p	1.66162	-0.565119	-1.55123	-1.2182	-3.1822	0.227683	0.00226879	0.801447	0.0657133	5.1559	0.00843369	0	0
hsa-miR-183-5p	7.69197	-0.466223	-0.558008	-1.12219	-1.34443	0.266033	0.183623	0.807996	0.555349	1.03873	0.359875	0	0
hsa-miR-185-3p	-0.193937	-0.642114	-2.13152	-0.929448	-1.96826	0.356199	0.0534354	0.841351	0.330899	1.93902	0.152321	0	0
hsa-miR-185-5p	4.9988	-0.000299122	-0.460856	-0.000739013	-1.13852	0.999413	0.259206	0.999819	0.634125	0.863599	0.426565	0	0
hsa-miR-186-5p	4.65686	-0.153845	-0.138847	-0.369372	-0.332879	0.713087	0.740329	0.940094	0.917679	0.0828587	0.920581	0	0
hsa-miR-188-5p	1.5441	0.0857256	-0.519856	0.182391	-1.09465	0.855861	0.277833	0.972282	0.649834	0.954112	0.39064	0	0
hsa-miR-18a-3p	2.29695	0.0189349	-0.0940986	0.0447156	-0.224528	0.964475	0.823072	0.992616	0.950273	0.0416349	0.959246	0	0
hsa-miR-18a-5p	0.563522	0.579696	0.139714	0.823003	0.199937	0.413606	0.842173	0.858231	0.956839	0.368506	0.693246	0	0
hsa-miR-1908-5p	3.00265	-0.458039	-0.931955	-1.14598	-2.3323	0.256129	0.022889	0.805698	0.218475	2.72008	0.073597	0	0
hsa-miR-191-5p	8.95496	-0.208446	-0.164843	-0.513727	-0.407712	0.609238	0.684865	0.913004	0.896935	0.147128	0.863479	0	0
hsa-miR-192-5p	5.68218	-0.472333	-0.779339	-1.14266	-1.8857	0.257497	0.0639407	0.80579	0.357172	1.80455	0.172937	0	0
hsa-miR-193a-3p	1.17661	-0.00418086	0.112026	-0.00758897	0.214426	0.993969	0.830906	0.998222	0.953237	0.0317756	0.968739	0	0
hsa-miR-193a-5p	3.75482	-0.500878	-0.509208	-1.24542	-1.26334	0.217584	0.211114	0.796157	0.58653	1.04914	0.356268	0	0
hsa-miR-193b-3p	3.55407	-0.70937	-0.342751	-1.7135	-0.826521	0.0915302	0.411623	0.731597	0.752926	1.46865	0.237999	0	0
hsa-miR-193b-5p	2.66625	-0.556081	-1.53669	-1.35504	-3.69718	0.180238	0.000458661	0.777219	0.0262165	6.99695	0.00180075	0	-1
hsa-miR-194-3p	0.649567	-0.474987	-0.173765	-0.739798	-0.30618	0.462166	0.760476	0.874674	0.926302	0.276357	0.759455	0	0
hsa-miR-194-5p	5.39751	-0.989802	-1.91041	-2.39934	-4.6328	0.0193899	1.85593e-05	0.538072	0.00388769	10.736	9.70394e-05	0	-1
hsa-miR-196a-1-3p	2.63691	-0.754468	-1.49592	-1.84517	-3.63322	0.069707	0.00056343	0.702645	0.0291688	6.60069	0.00249482	0	-1
hsa-miR-196a-5p	7.69251	-0.238267	-0.471733	-0.583559	-1.15613	0.561597	0.251987	0.896792	0.627007	0.668338	0.51615	0	0
hsa-miR-196b-5p	4.99669	-0.228703	-0.651075	-0.562317	-1.60059	0.575892	0.114463	0.902657	0.455579	1.3187	0.274752	0	0
hsa-miR-197-3p	3.88687	-0.0403599	-0.555524	-0.0992134	-1.36586	0.921283	0.17683	0.986618	0.54475	1.15995	0.320097	0	0
hsa-miR-19a-3p	4.78006	-0.391413	-2.2035	-0.963484	-5.45227	0.338983	8.81214e-07	0.836096	0.0003859	16.9349	1.29594e-06	0	-1
hsa-miR-19b-3p	6.39935	-0.358731	-1.41078	-0.884192	-3.47845	0.379949	0.000919415	0.852839	0.0398353	6.53718	0.00262946	0	-1
hsa-miR-200a-3p	4.43876	-0.120916	-0.470026	-0.294703	-1.14484	0.769188	0.2566	0.953449	0.631632	0.706747	0.497108	0	0
hsa-miR-200a-5p	3.612	-0.17201	-1.23888	-0.424586	-3.0625	0.672583	0.00322462	0.934285	0.0793387	5.5059	0.00625152	0	0
hsa-miR-200b-3p	7.26413	-0.842309	-1.33265	-1.99473	-3.15582	0.0503966	0.00245324	0.667145	0.067749	5.09542	0.0088841	0	0
hsa-miR-200b-5p	6.8546	-0.483472	-0.897974	-1.1911	-2.21212	0.238075	0.0305863	0.802916	0.253687	2.45156	0.0943284	0	0
hsa-miR-200c-3p	9.76886	-0.737972	-0.934063	-1.78932	-2.27072	0.0783621	0.0265868	0.715798	0.233936	2.86319	0.0645296	0	0
hsa-miR-200c-5p	0.539336	-2.29706	-0.766272	-2.10046	-1.49747	0.0396911	0.139258	0.62649	0.493441	2.33931	0.104701	0	0
hsa-miR-203a-3p	2.11511	-0.306965	-0.764979	-0.710361	-1.77317	0.480098	0.0810262	0.880777	0.390871	1.59277	0.211428	0	0
hsa-miR-20a-5p	1.38491	-1.41281	-1.69651	-2.86283	-3.56555	0.00569193	0.000698961	0.351209	0.0335736	7.13425	0.00160968	0	-1
hsa-miR-20b-5p	1.03703	-0.254394	0.619885	-0.39776	1.12404	0.692149	0.265253	0.93609	0.640479	1.24586	0.294674	0	0
hsa-miR-210-3p	5.03216	-0.201046	-0.374864	-0.49179	-0.916679	0.624574	0.362801	0.916386	0.719794	0.420896	0.658288	0	0
hsa-miR-2116-3p	1.04399	-0.43925	-1.2818	-0.846518	-2.36692	0.400463	0.0210177	0.854762	0.208719	2.87683	0.063728	0	0
hsa-miR-21-3p	3.59617	0.224394	0.0332499	0.55826	0.0825933	0.578643	0.934436	0.903658	0.984025	0.181578	0.834387	0	0
hsa-miR-215-5p	0.838001	1.25023	0.445772	1.90851	0.667167	0.0608769	0.507098	0.689054	0.810908	1.87615	0.161624	0	0
hsa-miR-21-5p	10.645	-0.756095	-1.59445	-1.87372	-3.93267	0.0656016	0.000211578	0.694697	0.0160243	7.73867	0.000986983	0	-1
hsa-miR-221-3p	7.79429	0.0182655	-0.237384	0.0447484	-0.582004	0.964449	0.562638	0.992616	0.83966	0.244517	0.783821	0	0
hsa-miR-222-3p	7.32212	-0.233892	-0.542435	-0.576399	-1.33692	0.566396	0.186048	0.897477	0.556933	0.899331	0.411992	0	0
hsa-miR-22-3p	4.49035	-0.167181	-0.571225	-0.413846	-1.41348	0.68039	0.162429	0.935483	0.524834	1.05616	0.353857	0	0
hsa-miR-224-5p	5.73526	-0.587359	-0.466155	-1.41711	-1.12522	0.161369	0.264757	0.761106	0.640479	1.11985	0.332729	0	0
hsa-miR-22-5p	1.10546	-0.413133	-1.07356	-0.75329	-1.9373	0.454077	0.0571877	0.8727	0.341028	1.90749	0.156915	0	0
hsa-miR-23a-3p	11.555	-0.543088	-1.36827	-1.40188	-3.51198	0.16585	0.000827692	0.76555	0.0375428	6.2506	0.003337	0	-1
hsa-miR-23a-5p	3.58045	0.834001	0.146676	2.05575	0.361988	0.0439493	0.718571	0.644108	0.912413	2.40867	0.0981607	0	0
hsa-miR-23b-3p	10.2797	-0.845872	-1.69433	-2.10138	-4.1924	0.0396075	8.76732e-05	0.62649	0.0098696	8.78812	0.000429652	0	-1
hsa-miR-23b-5p	1.98036	-0.879069	-1.85356	-2.03365	-4.10707	0.0461971	0.00011746	0.648138	0.0117836	8.43426	0.000567342	0	-1
hsa-miR-24-3p	11.135	-0.431418	-1.00149	-1.13105	-2.62194	0.262316	0.0109454	0.806597	0.150426	3.45886	0.0375507	0	0
hsa-miR-25-3p	9.2893	-0.612958	-1.03027	-1.51846	-2.55344	0.133893	0.0130954	0.747652	0.164077	3.29899	0.0433842	0	0
hsa-miR-25-5p	1.06512	-0.527838	-0.137857	-0.948458	-0.269885	0.346515	0.788129	0.837864	0.938165	0.477624	0.62248	0	0
hsa-miR-26a-1-3p	1.09538	-1.28842	-2.22621	-2.60261	-4.11631	0.011517	0.000113813	0.443531	0.0116429	8.66962	0.000471442	0	-1
hsa-miR-26a-2-3p	1.8888	0.370953	-0.818161	0.854902	-1.80544	0.39584	0.0757764	0.854762	0.382165	3.68931	0.0305296	0	0
hsa-miR-26a-5p	5.03036	-0.649239	-1.02452	-1.56356	-2.46671	0.122922	0.0163635	0.741585	0.185912	3.11502	0.0512691	0	0
hsa-miR-26b-3p	1.45753	-0.93673	-1.64443	-1.97538	-3.39138	0.0526035	0.00120467	0.670386	0.0472936	5.80288	0.00485972	0	-1
hsa-miR-26b-5p	4.13394	-0.782449	-1.21649	-1.95119	-3.03264	0.0554779	0.00351572	0.674475	0.0830871	4.72452	0.0122462	0	0
hsa-miR-27a-3p	7.21259	-0.269065	-0.829879	-0.664463	-2.04931	0.508815	0.0445952	0.885369	0.305313	2.18632	0.120767	0	0
hsa-miR-27a-5p	2.08789	0.934958	-0.285682	2.11471	-0.631808	0.0384106	0.529795	0.62649	0.82142	4.1382	0.0204778	0	0
hsa-miR-27b-3p	6.53917	-0.414561	-0.966337	-1.02523	-2.38998	0.309169	0.0198479	0.826773	0.203403	2.87521	0.0638227	0	0
hsa-miR-27b-5p	2.59249	-0.105287	-1.08145	-0.260274	-2.64566	0.7955	0.010279	0.957942	0.146176	4.25245	0.0185134	0	0
hsa-miR-28-3p	7.92003	-0.362354	-0.851529	-0.896434	-2.10652	0.373428	0.0391426	0.85129	0.286469	2.2351	0.115386	0	0
hsa-miR-28-5p	6.09008	-0.381721	-0.630204	-0.943759	-1.55814	0.348892	0.124203	0.839821	0.471257	1.23198	0.298636	0	0
hsa-miR-29a-3p	6.83125	-0.585091	-0.716295	-1.3941	-1.70617	0.168176	0.0928953	0.769021	0.41501	1.65064	0.200107	0	0
hsa-miR-29a-5p	0.482982	0.184827	-1.04772	0.3042	-1.52725	0.761976	0.131698	0.951752	0.481802	1.9264	0.154142	0	0
hsa-miR-29b-1-5p	2.50331	-0.040444	-0.661909	-0.0974779	-1.59125	0.922656	0.11655	0.986618	0.458699	1.59099	0.211788	0	0
hsa-miR-29b-3p	5.92829	0.027045	0.0899119	0.0643635	0.213968	0.948884	0.831262	0.99109	0.953237	0.0241021	0.976195	0	0
hsa-miR-29c-3p	3.44108	-0.404352	-0.99635	-0.986371	-2.43082	0.327718	0.0179186	0.831091	0.194529	2.98941	0.0574908	0	0
hsa-miR-29c-5p	1.20298	-0.525834	-0.733283	-1.0211	-1.47816	0.311108	0.144341	0.827735	0.50014	1.14549	0.324591	0	0
hsa-miR-301a-3p	3.04954	-0.297866	-0.461045	-0.720608	-1.11734	0.473812	0.268086	0.8793	0.642151	0.641706	0.529794	0	0
hsa-miR-301b-3p	1.6914	1.14933	0.136435	2.38655	0.276637	0.0200182	0.782963	0.543663	0.936797	3.40795	0.0393151	0	0
hsa-miR-30a-3p	8.66719	-0.225708	-0.625092	-0.556919	-1.54306	0.579553	0.127818	0.904071	0.476233	1.22122	0.301745	0	0
hsa-miR-30a-5p	3.12073	-0.964804	-1.93187	-2.39682	-4.77312	0.0195123	1.11613e-05	0.538072	0.00270015	11.3914	5.97324e-05	0	-1
hsa-miR-30b-3p	2.79589	-0.581728	-1.05958	-1.42875	-2.6033	0.158007	0.0114961	0.761106	0.153841	3.39936	0.0396209	0	0
hsa-miR-30b-5p	4.42631	-0.143855	-0.583078	-0.351142	-1.42292	0.726652	0.159686	0.943368	0.521396	1.0989	0.33953	0	0
hsa-miR-30c-1-3p	1.93349	0.0307454	-0.716856	0.0713078	-1.63454	0.943378	0.107125	0.990976	0.443383	1.86225	0.16376	0	0
hsa-miR-30c-2-3p	4.69935	0.0521456	-0.267795	0.128819	-0.66126	0.89791	0.510853	0.981982	0.813269	0.359361	0.699542	0	0
hsa-miR-30c-5p	6.98643	-0.574089	-0.81981	-1.35824	-1.93923	0.179226	0.0569476	0.776068	0.340831	1.98099	0.146419	0	0
hsa-miR-30d-5p	3.33002	-0.645535	-1.24205	-1.58633	-3.05146	0.117663	0.00332954	0.740202	0.0810405	4.65814	0.0129748	0	0
hsa-miR-30e-3p	6.39472	-0.323712	-0.735828	-0.796492	-1.81041	0.428733	0.0749937	0.862542	0.38106	1.64668	0.200861	0	0
hsa-miR-30e-5p	-0.615028	-0.558159	-1.59904	-0.562711	-1.36808	0.575626	0.17614	0.902657	0.543645	0.945633	0.393868	0	0
hsa-miR-31-3p	3.10874	0.0662676	-0.317695	0.159739	-0.766097	0.873597	0.446475	0.97607	0.777244	0.489864	0.61502	0	0
hsa-miR-31-5p	9.10464	-0.0655037	-0.295398	-0.163829	-0.740152	0.870389	0.461953	0.975955	0.785747	0.302271	0.740202	0	0
hsa-miR-3173-5p	1.44185	-1.09043	-1.01864	-2.25233	-2.24312	0.027789	0.0284087	0.595668	0.242659	3.36823	0.0407508	0	0
hsa-miR-3178	4.4752	0.703414	0.230608	1.58677	0.520152	0.117565	0.604778	0.740202	0.86254	1.30869	0.277407	0	0
hsa-miR-3195	0.179209	0.452086	0.153366	0.533234	0.182826	0.595745	0.85552	0.909439	0.958861	0.14685	0.863718	0	0
hsa-miR-3196	3.19408	0.550809	-0.2415	1.27695	-0.56005	0.206301	0.577429	0.784293	0.846916	1.77293	0.17819	0	0
hsa-miR-3200-3p	1.33147	0.0124354	0.0293951	0.0241864	0.0595304	0.98078	0.952718	0.993855	0.98875	0.00179268	0.998209	0	0
hsa-miR-320a-3p	6.06464	-0.152258	-0.358176	-0.377271	-0.887461	0.707238	0.378201	0.938943	0.729932	0.396738	0.674176	0	0
hsa-miR-320a-5p	0.784966	-0.276835	-0.324854	-0.473282	-0.588357	0.637645	0.558393	0.920274	0.836395	0.194467	0.823765	0	0
hsa-miR-320b	4.57832	0.163799	-0.331731	0.406432	-0.823113	0.6858	0.413544	0.935483	0.754763	0.784828	0.4606	0	0
hsa-miR-320c	1.52871	-0.329391	-0.283602	-0.668712	-0.605251	0.506119	0.547183	0.884885	0.830784	0.272511	0.762357	0	0
hsa-miR-323a-3p	2.59519	-0.38712	-1.67204	-0.925602	-3.89577	0.35818	0.000239242	0.842807	0.016962	8.2852	0.000638292	0	-1
hsa-miR-32-3p	2.34766	-0.299238	-0.25518	-0.671949	-0.583286	0.504069	0.56178	0.884671	0.839057	0.266533	0.766889	0	0
hsa-miR-324-3p	3.7223	-0.243617	-0.380837	-0.60671	-0.946802	0.54622	0.347352	0.894217	0.709992	0.460064	0.633344	0	0
hsa-miR-324-5p	4.03736	-0.265298	-0.00632944	-0.658184	-0.0156392	0.512814	0.987572	0.885942	0.997821	0.282105	0.755141	0	0
hsa-miR-32-5p	2.91778	-0.802987	-1.33134	-1.89146	-3.13524	0.0631542	0.00260679	0.692442	0.0700224	4.98478	0.00977339	0	0
hsa-miR-326	1.07098	-1.07079	-1.3019	-2.07681	-2.61497	0.0418971	0.0111486	0.632632	0.151371	3.8136	0.0273199	0	0
hsa-miR-328-3p	5.20678	-0.685347	-0.713078	-1.6869	-1.75452	0.096561	0.0841957	0.733734	0.396511	1.97619	0.147082	0	0
hsa-miR-329-3p	1.29235	-0.419735	-0.776656	-0.855031	-1.60192	0.395769	0.114169	0.854762	0.455375	1.28502	0.283786	0	0
hsa-miR-330-3p	2.64678	-0.333916	-1.20869	-0.807699	-2.90086	0.422299	0.00511724	0.860955	0.102952	4.48289	0.0151209	0	0
hsa-miR-330-5p	1.40647	-0.304247	-0.196737	-0.614372	-0.41875	0.541178	0.676821	0.892502	0.893641	0.197024	0.821674	0	0
hsa-miR-331-3p	7.12721	-0.397124	-0.933691	-0.976124	-2.29496	0.332731	0.0250726	0.833872	0.226977	2.65298	0.0782911	0	0
hsa-miR-331-5p	0.992374	-0.244816	-0.957215	-0.464829	-1.76915	0.643654	0.0817016	0.923004	0.39246	1.6824	0.194159	0	0
hsa-miR-335-3p	1.69752	-0.714849	-2.37588	-1.50646	-4.40901	0.13694	4.12074e-05	0.749798	0.00601669	10.0445	0.000163253	0	-1
hsa-miR-335-5p	9.16072	-0.313031	-0.991235	-0.769563	-2.43347	0.44443	0.0177994	0.868946	0.193618	3.09418	0.0522511	0	0
hsa-miR-339-3p	3.41417	0.0338553	0.0715497	0.0827573	0.174623	0.934306	0.861935	0.989524	0.961058	0.0152604	0.984859	0	0
hsa-miR-339-5p	3.3774	-0.0776748	-0.681278	-0.191486	-1.67991	0.84876	0.0979206	0.970219	0.423632	1.69138	0.192511	0	0
hsa-miR-33a-3p	1.04696	-0.533147	-1.24498	-1.05914	-2.4009	0.293573	0.0193146	0.819615	0.20158	2.89547	0.062649	0	0
hsa-miR-33a-5p	1.21663	0.735826	0.0967982	1.34038	0.174526	0.18493	0.862011	0.778001	0.96107	1.06209	0.351831	0	0
hsa-miR-340-3p	2.38466	-0.204795	-0.824168	-0.456819	-1.83212	0.64937	0.0716534	0.924838	0.373514	1.81894	0.1706	0	0
hsa-miR-342-3p	5.84296	-0.413049	-0.294791	-0.982817	-0.70165	0.329451	0.485477	0.831994	0.798308	0.512433	0.601508	0	0
hsa-miR-345-5p	3.37493	-0.445058	-0.527823	-1.09012	-1.29309	0.279807	0.200693	0.812605	0.574348	0.967217	0.385703	0	0
hsa-miR-34a-5p	0.605178	0.634886	0.518534	0.894703	0.75465	0.374346	0.453267	0.85129	0.781061	0.463201	0.631389	0	0
hsa-miR-3605-3p	1.90058	-0.515445	-0.855072	-1.15554	-1.94317	0.252228	0.0564596	0.804027	0.339563	1.91052	0.156468	0	0
hsa-miR-3613-5p	4.06366	-0.406268	-1.16556	-1.00579	-2.89032	0.318359	0.00527085	0.828989	0.105182	4.30568	0.0176657	0	0
hsa-miR-361-3p	1.86821	-0.475673	-0.0130405	-1.01972	-0.0298	0.311755	0.976321	0.827819	0.993568	0.673553	0.513522	0	0
hsa-miR-3615	-0.133203	-1.00177	-0.576571	-1.06864	-0.741587	0.289303	0.461089	0.817223	0.78491	0.599635	0.55211	0	0
hsa-miR-361-5p	3.08068	-0.673647	-1.10266	-1.58096	-2.58954	0.118886	0.0119188	0.741585	0.157065	3.40746	0.0393322	0	0
hsa-miR-3620-3p	2.21553	-0.44509	-0.602437	-1.0605	-1.4591	0.29296	0.149499	0.818746	0.507403	1.1375	0.327105	0	0
hsa-miR-362-3p	0.984648	-1.34333	-1.63625	-2.50488	-3.2062	0.0148443	0.00211234	0.500484	0.0630581	5.682	0.005383	0	0
hsa-miR-362-5p	0.782106	0.460508	0.653885	0.69752	1.05007	0.48804	0.29769	0.881242	0.670645	0.571159	0.567763	0	0
hsa-miR-363-3p	0.870525	-0.00360559	0.648907	-0.00574062	1.14449	0.995438	0.256743	0.99841	0.631632	0.877643	0.420775	0	0
hsa-miR-365a-3p	3.62715	-1.36346	-2.02145	-3.29191	-4.87902	0.00163253	7.57372e-06	0.238365	0.00206833	12.3868	2.89882e-05	0	-1
hsa-miR-365a-5p	0.0436355	-0.646177	-1.36013	-0.908491	-1.74714	0.367076	0.0854785	0.848203	0.399359	1.52706	0.22509	0	0
hsa-miR-365b-3p	3.72929	-1.13861	-1.74163	-2.62425	-4.01506	0.0108787	0.000160478	0.440738	0.0138226	8.31392	0.000623946	0	-1
hsa-miR-3679-5p	0.874633	-0.149988	-0.220914	-0.254444	-0.394295	0.79998	0.694692	0.958344	0.901042	0.079923	0.923281	0	0
hsa-miR-369-3p	1.63175	0.230825	-1.03124	0.504588	-2.11879	0.615606	0.0380509	0.913774	0.282391	3.87534	0.0258568	0	0
hsa-miR-374a-3p	2.79876	-0.809375	-2.83121	-1.97663	-6.46768	0.0524583	1.66667e-08	0.670256	1.53615e-05	21.9692	5.74159e-08	0	-1
hsa-miR-374a-5p	4.67508	-1.68782	-3.05928	-3.79196	-6.90637	0.000336939	2.88955e-09	0.146143	4.26122e-06	23.9255	1.84979e-08	0	-1
hsa-miR-374b-3p	0.611719	-1.63609	-2.45928	-2.77076	-3.84499	0.00733852	0.000283034	0.386504	0.0193237	7.87168	0.000887153	0	-1
hsa-miR-374b-5p	8.84079	-0.216653	-0.796916	-0.535856	-1.96985	0.593942	0.0532492	0.909439	0.330499	2.07459	0.134093	0	0
hsa-miR-374c-5p	0.663986	-0.753043	-2.21734	-1.38453	-3.24179	0.171074	0.00189892	0.769834	0.0605323	5.29186	0.00750516	0	0
hsa-miR-375-3p	-0.0817501	-0.0719687	-1.82146	-0.10124	-1.80958	0.919681	0.0751245	0.986618	0.381363	2.06775	0.134956	0	0
hsa-miR-376a-3p	1.4758	0.981894	0.192673	1.92009	0.370813	0.05937	0.712019	0.687109	0.910017	2.07483	0.134062	0	0
hsa-miR-376c-3p	1.90714	0.282571	0.195581	0.583249	0.412425	0.561805	0.681426	0.896864	0.896111	0.179818	0.835849	0	0
hsa-miR-378a-3p	4.61048	0.0951365	-0.00357507	0.234699	-0.00880989	0.815202	0.992999	0.96052	0.999257	0.0381525	0.962588	0	0
hsa-miR-378a-5p	1.63501	-0.689171	-0.949816	-1.46798	-2.06965	0.147077	0.0425854	0.75233	0.298057	2.26681	0.112021	0	0
hsa-miR-378c	0.604234	0.0973954	0.279442	0.144064	0.439853	0.885909	0.661546	0.978244	0.887707	0.100572	0.904464	0	0
hsa-miR-379-3p	0.390455	0.38212	-0.0972928	0.512761	-0.130803	0.609909	0.896347	0.913004	0.972453	0.231402	0.79409	0	0
hsa-miR-379-5p	1.83514	-0.220637	-1.32592	-0.516129	-2.93934	0.607569	0.00459071	0.913004	0.0978312	4.92604	0.0102824	0	0
hsa-miR-380-3p	-0.193937	-0.0756822	-1.35121	-0.0962363	-1.38511	0.923638	0.170896	0.986701	0.537071	1.19633	0.309064	0	0
hsa-miR-381-3p	0.155144	0.799884	0.706681	0.818195	0.739197	0.416325	0.462528	0.858798	0.786	0.407366	0.667138	0	0
hsa-miR-382-5p	3.38826	-0.208756	-0.326663	-0.517695	-0.809779	0.606481	0.42111	0.913004	0.758431	0.336355	0.715643	0	0
hsa-miR-409-3p	2.85895	0.396588	-0.996752	0.93506	-2.33006	0.353322	0.0230149	0.840384	0.219071	5.65485	0.00550834	0	0
hsa-miR-409-5p	0.0197202	-1.98998	-1.08622	-1.88357	-1.81659	0.0642328	0.0740304	0.694697	0.379335	2.28411	0.110227	0	0
hsa-miR-411-3p	1.422	0.0803367	-1.27889	0.171767	-2.50972	0.86417	0.0146608	0.974264	0.175305	4.5062	0.0148155	0	0
hsa-miR-421	3.77412	-0.552864	-0.868202	-1.32859	-2.08495	0.188768	0.0411256	0.78077	0.293979	2.22809	0.116143	0	0
hsa-miR-423-3p	6.28863	-0.456099	-0.473358	-1.11939	-1.16142	0.267216	0.249844	0.809081	0.625084	0.867904	0.424781	0	0
hsa-miR-423-5p	7.949	-0.125088	-0.11905	-0.308792	-0.294431	0.758497	0.769395	0.950834	0.93109	0.0607496	0.941114	0	0
hsa-miR-424-3p	3.20492	-0.206765	-0.375358	-0.510655	-0.927701	0.611375	0.357098	0.913004	0.715772	0.431775	0.65126	0	0
hsa-miR-424-5p	3.87354	-0.0423883	-1.10769	-0.105266	-2.75944	0.916499	0.00756885	0.986618	0.125413	4.89007	0.0106075	0	0
hsa-miR-425-3p	1.96808	0.452773	-0.0979679	0.99148	-0.214135	0.325238	0.831132	0.830276	0.953237	0.827465	0.441843	0	0
hsa-miR-425-5p	4.74726	-0.465368	-0.620674	-1.13582	-1.51331	0.260327	0.135195	0.806112	0.488144	1.24089	0.296084	0	0
hsa-miR-4286	6.02836	-0.222066	-0.437337	-0.53688	-1.05735	0.593239	0.294386	0.909439	0.667585	0.559034	0.574567	0	0
hsa-miR-429	7.95102	-1.07097	-1.9393	-2.47477	-4.47717	0.0160316	3.23788e-05	0.510046	0.00536506	10.0597	0.000161384	0	-1
hsa-miR-4443	2.57256	0.973242	1.62372	2.13633	3.57916	0.0365378	0.000669435	0.621764	0.032834	6.48533	0.00274494	0	1
hsa-miR-4454	8.46223	-1.05588	-2.28503	-2.60056	-5.61137	0.0115793	4.78601e-07	0.443531	0.000252069	15.7718	2.78797e-06	0	-1
hsa-miR-450b-5p	1.0006	-1.28499	-2.66268	-2.6858	-4.39635	0.00923546	4.30859e-05	0.424367	0.00616881	9.82249	0.000193285	0	-1
hsa-miR-452-5p	3.04577	-0.375878	-0.785814	-0.924448	-1.93392	0.358775	0.0576109	0.842807	0.342239	1.87123	0.162377	0	0
hsa-miR-454-3p	5.60012	-0.861996	-1.15132	-2.02199	-2.70093	0.0474219	0.00886776	0.65358	0.136104	3.94815	0.024235	0	0
hsa-miR-454-5p	1.41418	-0.247063	-1.49358	-0.51987	-2.90735	0.604973	0.00502467	0.912751	0.102346	4.80767	0.0113928	0	0
hsa-miR-455-3p	3.69155	-0.340871	-0.594457	-0.85319	-1.48649	0.396781	0.14213	0.854762	0.497408	1.11288	0.334974	0	0
hsa-miR-4640-3p	1.32244	-0.435748	-0.464931	-0.874204	-0.973845	0.385322	0.333852	0.854029	0.701987	0.574178	0.566082	0	0
hsa-miR-4728-3p	6.80685	-0.490571	-0.300461	-1.18737	-0.726866	0.239534	0.469996	0.802916	0.790335	0.716745	0.492272	0	0
hsa-miR-4728-5p	2.9208	-0.564886	-1.17725	-1.40851	-2.93153	0.163889	0.00469339	0.762805	0.098175	4.29912	0.017768	0	0
hsa-miR-4741	-0.252105	-1.84304	-0.724426	-1.51434	-1.06985	0.134934	0.288761	0.747912	0.662367	1.21179	0.304497	0	0
hsa-miR-4745-5p	0.476654	-0.191818	-0.482422	-0.283844	-0.760525	0.777459	0.449773	0.955225	0.779139	0.295397	0.74526	0	0
hsa-miR-4758-3p	2.33471	-0.368218	-1.07238	-0.896829	-2.59051	0.373219	0.0118884	0.85129	0.156955	3.46121	0.0374713	0	0
hsa-miR-4758-5p	0.458432	0.393998	0.68828	0.509129	0.951245	0.612437	0.34511	0.913004	0.708623	0.453182	0.637655	0	0
hsa-miR-483-3p	-0.855559	0.349222	2.91887	0.195348	2.17064	0.845748	0.033729	0.970219	0.267651	2.88386	0.0633188	0	0
hsa-miR-484	5.18406	-0.062161	-0.71733	-0.153543	-1.77187	0.87846	0.0812447	0.976381	0.391386	1.92736	0.154004	0	0
hsa-miR-485-3p	0.158643	0.186461	-0.415992	0.254967	-0.552438	0.799578	0.5826	0.958282	0.849822	0.340699	0.712573	0	0
hsa-miR-487b-3p	1.53258	-0.489261	-0.586384	-0.983493	-1.21744	0.329121	0.227971	0.831941	0.603117	0.834715	0.438733	0	0
hsa-miR-491-5p	0.610911	0.645909	0.1821	0.960513	0.270765	0.340464	0.787456	0.836692	0.937971	0.49055	0.614605	0	0
hsa-miR-495-3p	2.26336	0.316594	-0.0511006	0.696517	-0.112828	0.488663	0.910525	0.881242	0.975474	0.384302	0.682509	0	0
hsa-miR-500a-3p	1.32598	0.107047	0.0691408	0.207855	0.139414	0.836011	0.889567	0.967767	0.970255	0.0224414	0.977816	0	0
hsa-miR-501-3p	0.930436	-0.505369	-1.60531	-1.0081	-2.90424	0.317256	0.00506883	0.828434	0.102642	4.34874	0.0170093	0	0
hsa-miR-502-3p	1.92226	-0.151453	0.115416	-0.33393	0.265141	0.73954	0.791765	0.947278	0.939704	0.180232	0.835505	0	0
hsa-miR-503-5p	0.703067	0.311983	-0.444524	0.532454	-0.738703	0.596282	0.462826	0.909439	0.786234	0.81501	0.44724	0	0
hsa-miR-505-3p	3.34929	0.304614	-0.0924583	0.75701	-0.229764	0.451861	0.819018	0.871985	0.948862	0.533193	0.589348	0	0
hsa-miR-505-5p	1.45524	0.503326	0.646606	0.935728	1.25189	0.352981	0.21523	0.840384	0.590236	0.847595	0.433264	0	0
hsa-miR-5100	3.22938	0.525961	0.41543	1.25526	0.990584	0.214012	0.325672	0.791263	0.69614	0.875668	0.421584	0	0
hsa-miR-532-3p	5.19696	-0.44544	-0.729996	-1.09842	-1.79984	0.276195	0.0766669	0.809863	0.384168	1.64598	0.200994	0	0
hsa-miR-532-5p	4.61765	-0.13421	-0.653836	-0.332534	-1.62013	0.740588	0.110192	0.947404	0.448155	1.46443	0.23896	0	0
hsa-miR-539-5p	0.692053	1.00616	0.0794432	1.52864	0.117181	0.131352	0.907089	0.742621	0.974655	1.44756	0.242845	0	0
hsa-miR-542-3p	-0.397669	-0.988733	-1.99377	-1.0823	-1.9478	0.28324	0.0558906	0.815649	0.338191	1.9048	0.157314	0	0
hsa-miR-543	0.942226	0.554073	0.0275703	0.910992	0.0452345	0.365767	0.964063	0.847276	0.990095	0.527163	0.592854	0	0
hsa-miR-548aa	0.203054	-0.754407	-2.09825	-1.18852	-2.53465	0.239083	0.0137487	0.802916	0.168679	3.21636	0.0467582	0	0
hsa-miR-548b-3p	0.348532	0.699002	0.285103	0.89981	0.372485	0.371643	0.71078	0.850763	0.909216	0.408825	0.666178	0	0
hsa-miR-548t-3p	0.562608	0.241356	-0.295459	0.383662	-0.468717	0.702519	0.640888	0.938495	0.878711	0.36448	0.69601	0	0
hsa-miR-550a-3p	0.726798	0.674128	0.199507	1.06687	0.315719	0.290097	0.753258	0.817223	0.923914	0.600701	0.551533	0	0
hsa-miR-550a-5p	1.84012	0.508723	0.582707	1.06744	1.25068	0.289841	0.215669	0.817223	0.590434	0.912401	0.406791	0	0
hsa-miR-551a	0.527475	-0.88679	-0.923606	-1.4138	-1.63686	0.162336	0.106638	0.761106	0.442578	1.57596	0.214839	0	0
hsa-miR-556-3p	1.56269	0.385571	0.649085	0.747675	1.30906	0.457434	0.195261	0.8734	0.569263	0.862603	0.426979	0	0
hsa-miR-570-3p	-0.0849517	-0.845179	-1.76993	-1.08158	-2.04447	0.283554	0.0450843	0.815741	0.30667	2.09229	0.131884	0	0
hsa-miR-574-3p	6.1762	-0.573979	-1.16619	-1.4151	-2.87527	0.161956	0.00549768	0.761106	0.106817	4.13392	0.0205553	0	0
hsa-miR-574-5p	5.63456	-0.243712	-0.217307	-0.597622	-0.533109	0.552231	0.595831	0.895508	0.857682	0.215173	0.806991	0	0
hsa-miR-576-5p	2.3033	-0.433048	-0.614254	-0.994172	-1.42958	0.323937	0.157769	0.830276	0.518525	1.07389	0.347838	0	0
hsa-miR-584-3p	0.392776	-1.27789	-1.66077	-1.94622	-2.62351	0.0560849	0.0109	0.677938	0.150426	3.70977	0.0299756	0	0
hsa-miR-589-5p	0.20164	-0.835471	-1.33576	-1.2395	-1.93193	0.21975	0.0578607	0.79721	0.342636	1.91607	0.155652	0	0
hsa-miR-590-3p	0.151555	-1.67879	-2.00686	-2.04714	-2.88291	0.0448138	0.00538141	0.647509	0.105813	4.40016	0.0162583	0	0
hsa-miR-590-5p	0.711455	0.68507	-0.319494	1.10697	-0.49485	0.272508	0.622425	0.809155	0.870285	1.34537	0.267811	0	0
hsa-miR-6126	0.735067	0.308847	0.377912	0.469378	0.600888	0.640417	0.550067	0.921838	0.832069	0.199559	0.819607	0	0
hsa-miR-619-5p	-0.169445	-0.72162	-0.394212	-0.720816	-0.476934	0.473685	0.635057	0.8793	0.875034	0.26884	0.765136	0	0
hsa-miR-625-3p	5.54116	-0.726125	-1.37435	-1.72797	-3.27021	0.0888855	0.00174323	0.727008	0.0584652	5.35289	0.00712329	0	0
hsa-miR-625-5p	4.52526	0.350848	0.0219073	0.868455	0.0541994	0.388437	0.956948	0.854762	0.989282	0.473388	0.625083	0	0
hsa-miR-628-3p	2.23166	0.239196	-0.0188361	0.542161	-0.0429651	0.589617	0.965865	0.909149	0.990229	0.212719	0.80896	0	0
hsa-miR-628-5p	1.83429	-0.381819	-0.80962	-0.811899	-1.73749	0.419902	0.0871797	0.859287	0.403022	1.51159	0.228437	0	0
hsa-miR-629-5p	1.38623	-0.0149693	-0.133396	-0.0296029	-0.272057	0.976477	0.786467	0.993463	0.937737	0.0445584	0.95645	0	0
hsa-miR-642a-5p	1.74716	0.319413	0.213211	0.681117	0.464803	0.49829	0.643672	0.882358	0.879876	0.242251	0.785586	0	0
hsa-miR-6511a-3p	2.47272	-0.408929	0.2248	-0.923709	0.522149	0.359157	0.603395	0.842955	0.86215	1.07213	0.348432	0	0
hsa-miR-6511b-3p	0.573711	-0.271572	-0.69202	-0.440487	-1.14099	0.66109	0.258186	0.930168	0.632433	0.662198	0.519264	0	0
hsa-miR-652-5p	0.0375704	-0.930456	-1.05989	-1.15674	-1.53158	0.251741	0.130625	0.804027	0.481023	1.27476	0.286597	0	0
hsa-miR-654-3p	0.283881	0.796091	-1.1631	1.16975	-1.35182	0.2465	0.181259	0.802916	0.551823	3.18469	0.0481225	0	0
hsa-miR-656-3p	0.572993	-0.423223	-1.24816	-0.683586	-1.96046	0.496739	0.0543605	0.881942	0.333557	1.98037	0.146505	0	0
hsa-miR-660-5p	4.17336	-0.221868	-0.847874	-0.535831	-2.04935	0.593959	0.0445907	0.909439	0.305313	2.25923	0.112815	0	0
hsa-miR-671-3p	0.0313104	1.58133	-0.0474018	1.58906	-0.0437879	0.117046	0.965212	0.740202	0.990121	1.73107	0.185399	0	0
hsa-miR-671-5p	1.60846	-0.217854	-0.103343	-0.442205	-0.22053	0.659853	0.82617	0.929587	0.951435	0.0977729	0.906992	0	0
hsa-miR-6724-5p	1.18482	-0.213188	-0.401228	-0.400847	-0.776019	0.689887	0.440637	0.935532	0.773764	0.301213	0.740978	0	0
hsa-miR-676-3p	-0.506348	1.5241	1.126	1.09274	0.814055	0.278664	0.418675	0.811985	0.757013	0.644808	0.528186	0	0
hsa-miR-6807-3p	-0.490095	-1.22813	-1.29622	-1.06451	-1.42205	0.291153	0.159935	0.818195	0.521507	1.09442	0.341002	0	0
hsa-miR-6870-3p	-0.00660518	-0.0326393	0.433153	-0.0325505	0.4776	0.974136	0.634585	0.992616	0.874887	0.163138	0.849831	0	0
hsa-miR-6881-3p	0.792787	0.577719	0.0465856	0.954465	0.0767649	0.343491	0.939054	0.837418	0.984428	0.562417	0.57266	0	0
hsa-miR-6884-3p	1.09879	-0.601539	-0.317719	-1.117	-0.644393	0.268228	0.521657	0.809081	0.818652	0.628766	0.536557	0	0
hsa-miR-7111-3p	0.341899	-0.100194	-1.05989	-0.163367	-1.53563	0.870752	0.12963	0.975955	0.479351	1.42264	0.248702	0	0
hsa-miR-7-1-3p	5.57888	-0.712782	-1.66559	-1.71391	-4.00435	0.0914543	0.000166376	0.731597	0.0138357	8.07281	0.000755564	0	-1
hsa-miR-744-5p	5.09032	-0.309255	-0.469067	-0.760857	-1.15371	0.449576	0.252972	0.871796	0.627986	0.688091	0.506265	0	0
hsa-miR-7-5p	5.42722	-0.258856	-0.225972	-0.56863	-0.496579	0.571625	0.621212	0.900313	0.869496	0.191707	0.826027	0	0
hsa-miR-760	0.315573	-0.36484	-0.585167	-0.539608	-0.912478	0.591367	0.36499	0.909439	0.721195	0.420942	0.658258	0	0
hsa-miR-766-3p	0.699489	0.00115118	0.178513	0.00181279	0.298236	0.998559	0.766503	0.999506	0.929553	0.0589383	0.942817	0	0
hsa-miR-769-3p	1.1202	0.376651	0.770308	0.631705	1.37787	0.529862	0.173111	0.889802	0.53894	0.951444	0.391653	0	0
hsa-miR-769-5p	3.48354	-0.501981	-0.314962	-1.1967	-0.749983	0.235902	0.456052	0.802916	0.782838	0.731371	0.485284	0	0
hsa-miR-7706	1.16898	-0.23502	-0.511227	-0.457406	-1.01587	0.64895	0.31357	0.924644	0.686085	0.517701	0.598398	0	0
hsa-miR-8485	0.626625	-0.76373	-0.20574	-1.13023	-0.342443	0.262656	0.733156	0.806787	0.916371	0.671771	0.514418	0	0
hsa-miR-873-3p	0.0335628	-0.718831	-2.12685	-1.12334	-2.35869	0.265549	0.0214494	0.807869	0.210316	2.78381	0.0694072	0	0
hsa-miR-873-5p	0.0662162	0.0813731	0.133938	0.0854765	0.146278	0.932153	0.884168	0.989	0.968589	0.0108001	0.98926	0	0
hsa-miR-874-3p	3.98942	-0.77574	-0.795083	-1.91646	-1.95921	0.0598381	0.0545094	0.687253	0.333825	2.50439	0.0898191	0	0
hsa-miR-874-5p	0.666276	-1.2082	-0.708137	-1.8321	-1.34974	0.0716563	0.181921	0.70733	0.553039	1.80369	0.173077	0	0
hsa-miR-876-3p	1.81131	-0.3554	-0.872568	-0.798111	-1.95953	0.4278	0.0544721	0.862029	0.333745	1.94187	0.151912	0	0
hsa-miR-877-3p	3.95011	-0.921072	-1.55392	-2.29366	-3.87274	0.0251514	0.000258228	0.587784	0.0182205	7.58417	0.00111763	0	-1
hsa-miR-877-5p	6.14816	-0.223243	-0.34744	-0.548571	-0.853639	0.585236	0.396534	0.907229	0.742469	0.374232	0.689333	0	0
hsa-miR-92a-1-5p	1.57063	-0.740547	-0.982737	-1.54732	-2.11545	0.126787	0.0383453	0.741811	0.28359	2.39737	0.0991964	0	0
hsa-miR-92a-3p	8.08249	-0.40292	-0.386382	-0.980103	-0.941717	0.330778	0.349929	0.832944	0.711499	0.616302	0.543156	0	0
hsa-miR-92b-3p	3.51081	-0.896545	-1.27863	-2.2191	-3.16562	0.0300838	0.00238313	0.597905	0.0665607	5.28049	0.00757863	0	0
hsa-miR-93-3p	2.91849	-0.737867	-0.955927	-1.78913	-2.32577	0.078394	0.0232579	0.715798	0.220853	2.96606	0.0587302	0	0
hsa-miR-934	1.86806	0.137945	-0.320882	0.305377	-0.712786	0.761085	0.478606	0.951243	0.794462	0.545992	0.581979	0	0
hsa-miR-935	10.1606	-0.5174	-0.867905	-1.29149	-2.16955	0.201246	0.0338149	0.783142	0.26767	2.38196	0.100628	0	0
hsa-miR-93-5p	6.98366	-0.191758	0.173958	-0.458995	0.416449	0.647815	0.678495	0.924095	0.894489	0.383503	0.683048	0	0
hsa-miR-937-3p	1.13188	-0.460429	-0.732282	-0.882206	-1.4372	0.381014	0.1556	0.853305	0.51484	1.05062	0.355757	0	0
hsa-miR-9-3p	1.52648	-0.695746	-1.91309	-1.55236	-3.90835	0.125578	0.000229437	0.741811	0.0164248	7.74526	0.000981775	0	-1
hsa-miR-940	2.62864	-0.339575	-1.74175	-0.812242	-4.04826	0.419707	0.000143444	0.859287	0.0133884	9.17333	0.000318341	0	-1
hsa-miR-941	4.18237	-0.341994	-0.225214	-0.850837	-0.558491	0.398078	0.578486	0.854762	0.847243	0.373767	0.689651	0	0
hsa-miR-942-5p	0.585651	-0.113174	-0.381719	-0.183336	-0.635765	0.855122	0.527229	0.972247	0.82031	0.214167	0.807798	0	0
hsa-miR-98-3p	5.89878	-0.593245	-1.53269	-1.4089	-3.63854	0.163773	0.000553905	0.762805	0.0291171	6.73177	0.00223894	0	-1
hsa-miR-98-5p	9.20762	-0.105203	-0.407644	-0.262397	-1.01812	0.79387	0.31251	0.957632	0.684898	0.558844	0.574674	0	0
hsa-miR-9898	0.823902	-1.18363	-1.53283	-2.07578	-2.84045	0.0419949	0.00605739	0.632632	0.11194	4.32058	0.0174356	0	0
hsa-miR-9985	4.64338	-0.520387	-0.744484	-1.26976	-1.81467	0.208833	0.0743281	0.78732	0.379805	1.73409	0.18487	0	0
hsa-miR-99b-3p	4.69184	-0.0979367	-0.0825072	-0.239915	-0.201858	0.811174	0.840677	0.959837	0.956839	0.0332515	0.967312	0	0
hsa-miR-99b-5p	8.04714	-0.446901	-0.611228	-1.09638	-1.50128	0.277082	0.13827	0.810256	0.492173	1.20661	0.306018	0	0
hsa-prelet-7a-1	5.92467	-0.487552	-0.584904	-1.15445	-1.38525	0.252671	0.170854	0.804068	0.537071	1.10164	0.338631	0	0
hsa-prelet-7a-2	5.61114	-0.159189	-0.334823	-0.377532	-0.794305	0.707045	0.429996	0.938928	0.765904	0.315716	0.730411	0	0
hsa-prelet-7a-3	7.13719	-0.463141	-0.454149	-1.10566	-1.0842	0.273072	0.282401	0.809155	0.654849	0.799478	0.454065	0	0
hsa-prelet-7b	8.7485	-0.24154	-0.0493536	-0.577071	-0.1184	0.565945	0.906127	0.897405	0.974655	0.185803	0.83089	0	0
hsa-prelet-7d	3.29067	-0.409306	-0.468849	-1.00473	-1.1516	0.318867	0.253832	0.829325	0.628944	0.78574	0.46019	0	0
hsa-prelet-7e	5.90146	-0.519017	-0.386426	-1.23525	-0.919941	0.221318	0.361107	0.798134	0.718514	0.823851	0.443402	0	0
hsa-prelet-7f-1	7.20237	-0.285116	-0.237656	-0.679046	-0.566196	0.499592	0.573269	0.88266	0.844977	0.264806	0.768204	0	0
hsa-prelet-7f-2	5.84773	-0.291307	-0.204906	-0.678937	-0.477686	0.49966	0.634525	0.88266	0.874887	0.243214	0.784835	0	0
hsa-prelet-7g	3.94376	-0.349196	0.118281	-0.831857	0.280372	0.408627	0.780109	0.856629	0.935381	0.669216	0.515706	0	0
hsa-prelet-7i	2.36613	0.213865	0.803614	0.466604	1.78777	0.64239	0.0786159	0.923004	0.386832	1.71976	0.187397	0	0
hsa-premir-101-1	2.00522	-0.00880056	-0.494834	-0.019812	-1.11609	0.984256	0.268618	0.995615	0.642151	0.815951	0.44683	0	0
hsa-premir-101-2	2.07596	-0.0995467	-0.557227	-0.225843	-1.26832	0.822054	0.209344	0.962699	0.582828	0.915466	0.405581	0	0
hsa-premir-103a-1	0.0744551	0.595635	0.73255	0.614957	0.817312	0.540795	0.416825	0.892424	0.756383	0.362373	0.697462	0	0
hsa-premir-106b	1.30999	-0.0125599	0.0153606	-0.0232247	0.0296731	0.981544	0.976421	0.994151	0.993602	0.00140601	0.998595	0	0
hsa-premir-10a	4.01621	-0.642585	-1.09023	-1.55241	-2.63334	0.125566	0.0106205	0.741811	0.148775	3.50428	0.0360456	0	0
hsa-premir-1229	3.67037	0.171586	-0.113427	0.424782	-0.280502	0.67244	0.78001	0.934241	0.93534	0.252182	0.777883	0	0
hsa-premir-1247	2.89607	0.134467	0.0415199	0.332126	0.102761	0.740895	0.918479	0.947404	0.978757	0.0578252	0.943865	0	0
hsa-premir-125a	3.28956	-0.4533	-0.0430015	-1.10614	-0.104979	0.272866	0.916726	0.809155	0.977792	0.745628	0.47857	0	0
hsa-premir-1268a	0.747924	-0.389083	-0.102209	-0.608097	-0.173738	0.545306	0.862628	0.894037	0.961095	0.196212	0.822338	0	0
hsa-premir-1273c	1.59555	-0.66511	-1.05305	-1.42413	-2.28557	0.159337	0.0256498	0.761106	0.229673	2.66468	0.0774511	0	0
hsa-premir-1275	2.61695	-0.461842	-1.36428	-1.12324	-3.28174	0.265589	0.00168358	0.807869	0.057952	5.56352	0.00595246	0	0
hsa-premir-128-1	-0.204578	-2.30676	-0.528379	-1.72065	-0.867911	0.0902154	0.388732	0.731597	0.73705	1.48036	0.235352	0	0
hsa-premir-1285-1	2.59822	0.241282	0.234571	0.568317	0.55524	0.571837	0.580693	0.900313	0.848542	0.210482	0.81076	0	0
hsa-premir-1303	0.351566	0.630097	-1.07904	0.990039	-1.37785	0.325937	0.173117	0.83049	0.53894	2.82851	0.0666154	0	0
hsa-premir-1304	0.753776	0.206199	-0.61203	0.339351	-0.976714	0.735472	0.332441	0.946585	0.701259	0.933719	0.398452	0	0
hsa-premir-1307	4.38848	-0.394268	-0.722165	-0.965207	-1.76648	0.338126	0.0821525	0.835723	0.393023	1.5647	0.217157	0	0
hsa-premir-130b	5.0918	-0.291392	-0.316398	-0.705043	-0.765298	0.483378	0.446947	0.880777	0.777256	0.362133	0.697627	0	0
hsa-premir-140	1.84746	0.274362	0.0598255	0.529069	0.117527	0.598614	0.906815	0.910845	0.974655	0.154365	0.857282	0	0
hsa-premir-141	3.54223	-0.165901	0.0345762	-0.381144	0.079229	0.704377	0.937101	0.938797	0.984428	0.121164	0.886095	0	0
hsa-premir-146a	2.28465	0.51591	-0.118328	1.16202	-0.265826	0.249604	0.79124	0.803052	0.93944	1.15323	0.322177	0	0
hsa-premir-146b	1.51332	-0.0919971	-0.382724	-0.162082	-0.690832	0.871759	0.492205	0.975955	0.801324	0.261032	0.771084	0	0
hsa-premir-149	0.2072	-0.949545	-1.56816	-1.42995	-2.16816	0.157663	0.0339248	0.761106	0.268108	2.43022	0.0962155	0	0
hsa-premir-151a	4.5103	-0.592479	-0.910491	-1.37595	-2.11279	0.1737	0.0385811	0.771975	0.284321	2.30002	0.108604	0	0
hsa-premir-15b	2.20711	-0.329152	-1.0698	-0.793442	-2.54536	0.430494	0.013373	0.86383	0.166564	3.39253	0.0398661	0	0
hsa-premir-16-1	1.64621	-0.896009	-1.57113	-1.87142	-3.23398	0.0659245	0.00194396	0.694697	0.0608654	5.27247	0.00763087	0	0
hsa-premir-16-2	4.89109	-0.673061	-1.38058	-1.64599	-3.37836	0.104739	0.00125394	0.737523	0.0482817	5.70789	0.00526624	0	-1
hsa-premir-17	1.54933	0.227031	-0.238453	0.449957	-0.475299	0.654284	0.636215	0.926336	0.875374	0.428157	0.653589	0	0
hsa-premir-181a-1	3.43908	-0.121813	-0.129903	-0.28219	-0.300566	0.778721	0.764734	0.955484	0.928609	0.0567695	0.94486	0	0
hsa-premir-181a-2	3.35121	-0.749273	-0.0987407	-1.80083	-0.237531	0.0765092	0.813015	0.714709	0.946877	1.91443	0.155891	0	0
hsa-premir-181b-1	3.05768	-0.224619	-0.226754	-0.528365	-0.534538	0.5991	0.594848	0.911005	0.857682	0.188313	0.828819	0	0
hsa-premir-181b-2	3.06452	1.01438	0.756073	2.36594	1.76292	0.0210687	0.0827568	0.553834	0.39385	3.02305	0.0557516	0	0
hsa-premir-181c	1.3425	1.28348	1.53135	2.04956	2.52659	0.0445694	0.0140378	0.645644	0.170805	3.60397	0.0329565	0	0
hsa-premir-182	1.51103	-0.366997	0.0978225	-0.631402	0.183995	0.530059	0.854607	0.889802	0.958738	0.365798	0.695104	0	0
hsa-premir-183	6.1987	-0.657468	-0.522992	-1.49238	-1.18695	0.140583	0.239697	0.750505	0.614109	1.24311	0.295453	0	0
hsa-premir-185	0.196558	-0.459046	-0.277606	-0.578234	-0.413635	0.565164	0.680544	0.896992	0.89559	0.177514	0.837766	0	0
hsa-premir-186	1.66704	-0.278906	-1.45604	-0.619374	-3.03019	0.5379	0.00354065	0.892059	0.0831117	5.12591	0.00865404	0	0
hsa-premir-188	0.726431	-0.172198	0.541391	-0.250181	0.867742	0.803261	0.388824	0.958825	0.73705	0.688439	0.506093	0	0
hsa-premir-191	3.5444	0.125258	0.532927	0.302139	1.28043	0.76354	0.205081	0.95196	0.578375	0.895949	0.413349	0	0
hsa-premir-1915	0.479948	0.285487	-0.86633	0.453339	-1.25584	0.65186	0.213805	0.925966	0.588659	1.56798	0.216479	0	0
hsa-premir-192	1.95985	-0.563971	-0.319653	-1.25667	-0.748379	0.213507	0.457012	0.790596	0.783396	0.799212	0.454182	0	0
hsa-premir-196a-1	2.63346	-0.0102345	-0.312152	-0.0246339	-0.753345	0.980425	0.454045	0.993661	0.781307	0.366385	0.694701	0	0
hsa-premir-196a-2	0.189768	-0.0173914	-1.26541	-0.0245971	-1.54482	0.980454	0.127391	0.993661	0.476207	1.56605	0.216878	0	0
hsa-premir-19a	0.423109	-0.00673154	-1.94987	-0.0123389	-2.40883	0.990194	0.0189354	0.996939	0.200172	3.84859	0.0264805	0	0
hsa-premir-200a	3.45118	0.235372	0.284012	0.577733	0.695596	0.5655	0.489236	0.897055	0.80004	0.277174	0.758841	0	0
hsa-premir-200b	6.53266	-0.819264	-1.16111	-1.84746	-2.61805	0.0693697	0.0110584	0.701643	0.151041	3.62036	0.0324754	0	0
hsa-premir-200c	6.50276	-0.682218	-0.72455	-1.60097	-1.69968	0.11438	0.0941172	0.740202	0.417252	1.82058	0.170336	0	0
hsa-premir-20a	0.00346746	-0.501635	-0.81109	-0.612919	-1.10199	0.542133	0.274654	0.892817	0.647408	0.609742	0.546662	0	0
hsa-premir-21	9.63482	-1.00149	-1.78341	-2.26917	-4.03143	0.026686	0.000151848	0.588171	0.0134603	8.16905	0.000699892	0	-1
hsa-premir-210	2.63865	0.47989	0.413893	1.08942	0.942811	0.28011	0.349374	0.812605	0.711458	0.699077	0.500852	0	0
hsa-premir-2110	1.06446	-0.0648255	-0.14279	-0.119817	-0.274353	0.905009	0.78471	0.983533	0.937221	0.0378356	0.962893	0	0
hsa-premir-2116	-0.353425	-1.93119	-0.945351	-1.44773	-1.34572	0.152644	0.18321	0.757136	0.554669	1.30576	0.278188	0	0
hsa-premir-219a-1	0.447295	0.733055	0.728056	0.84413	0.859941	0.401786	0.393077	0.855736	0.739544	0.484101	0.618521	0	0
hsa-premir-221	1.29335	-0.348513	0.275703	-0.636255	0.558632	0.526911	0.57839	0.889167	0.847243	0.714883	0.493169	0	0
hsa-premir-222	8.51779	-0.444055	-0.710906	-1.05792	-1.69546	0.294127	0.0949171	0.820119	0.417812	1.46675	0.238431	0	0
hsa-premir-224	0.542898	0.120916	1.10818	0.142161	1.6166	0.887406	0.110954	0.978505	0.449313	1.60253	0.209474	0	0
hsa-premir-23a	4.82196	-0.714746	-1.16486	-1.51595	-2.47025	0.134526	0.0162169	0.747652	0.184958	3.10365	0.0518027	0	0
hsa-premir-23b	4.23817	-1.19975	-1.36922	-2.56079	-2.91727	0.0128477	0.00488625	0.465112	0.100972	5.06506	0.0091195	0	0
hsa-premir-24-1	4.48787	-0.245755	-0.392826	-0.598084	-0.954642	0.551925	0.343402	0.895508	0.708289	0.465393	0.630026	0	0
hsa-premir-24-2	4.74019	-0.27305	-0.332128	-0.66123	-0.803352	0.510872	0.424787	0.885794	0.762042	0.3676	0.693867	0	0
hsa-premir-25	3.58756	-0.298324	-0.127881	-0.727616	-0.311128	0.46954	0.756729	0.87826	0.924717	0.266563	0.766866	0	0
hsa-premir-26b	2.74315	-0.557635	-1.36355	-1.33423	-3.24297	0.186924	0.00189222	0.778862	0.0605323	5.31344	0.00736779	0	0
hsa-premir-27a	2.04008	0.183567	-0.0176986	0.411023	-0.0401597	0.682448	0.968093	0.935483	0.990673	0.124706	0.882973	0	0
hsa-premir-27b	3.22285	-0.568104	-1.0023	-1.40565	-2.48089	0.164732	0.0157835	0.764044	0.181985	3.0956	0.0521836	0	0
hsa-premir-28	3.26266	0.125935	-0.0732547	0.306574	-0.178309	0.760177	0.859051	0.950834	0.959511	0.120298	0.886859	0	0
hsa-premir-29a	5.42396	-0.274631	-0.277442	-0.640571	-0.647347	0.524121	0.519756	0.889156	0.817572	0.276479	0.759364	0	0
hsa-premir-29b-1	4.44506	-0.479785	-0.687564	-1.10784	-1.58546	0.272135	0.117861	0.809155	0.460787	1.32304	0.273609	0	0
hsa-premir-29b-2	4.47857	-0.351953	-0.763739	-0.814717	-1.76729	0.418299	0.0820143	0.859061	0.392869	1.56483	0.217129	0	0
hsa-premir-29c	1.76135	-0.757686	-1.09336	-1.65327	-2.43009	0.103244	0.0179513	0.736219	0.194529	3.0807	0.0528968	0	0
hsa-premir-30a	4.16059	-0.309339	-0.366547	-0.746612	-0.882571	0.458071	0.380818	0.874003	0.731906	0.451615	0.638641	0	0
hsa-premir-30b	0.414991	-1.17947	-1.70002	-1.92293	-2.64887	0.0590044	0.010192	0.685688	0.145579	3.74705	0.0289926	0	0
hsa-premir-30c-1	4.8703	-0.691878	-0.714839	-1.53093	-1.57974	0.130786	0.119167	0.742621	0.463194	1.6139	0.20722	0	0
hsa-premir-30c-2	5.13999	-0.53677	-0.581612	-1.21118	-1.31185	0.230342	0.194322	0.802091	0.56791	1.06602	0.350496	0	0
hsa-premir-30d	2.46932	-0.604921	-0.50921	-1.43886	-1.23264	0.155131	0.222282	0.758875	0.597042	1.21076	0.304799	0	0
hsa-premir-30e	1.46074	-0.345429	-0.817085	-0.717457	-1.69694	0.47574	0.0946356	0.879728	0.417508	1.45125	0.241989	0	0
hsa-premir-31	8.49191	-0.192963	-0.115219	-0.46785	-0.280182	0.641504	0.780255	0.922143	0.935381	0.110868	0.895231	0	0
hsa-premir-3159	-0.584208	0.486922	2.04926	0.300427	1.53018	0.764839	0.130969	0.952164	0.481287	1.31467	0.275816	0	0
hsa-premir-3173	0.438138	-0.937316	-0.277029	-1.22605	-0.484856	0.224735	0.629457	0.800077	0.872987	0.762554	0.470724	0	0
hsa-premir-3178	4.83118	0.434281	0.0258102	1.01551	0.0603462	0.31374	0.952071	0.828434	0.98875	0.649083	0.525978	0	0
hsa-premir-3195	-0.0763633	-2.01775	-1.54271	-1.98305	-2.19338	0.051718	0.0319727	0.667703	0.260498	2.92922	0.060743	0	0
hsa-premir-3196	2.17911	0.743331	-0.0630467	1.61183	-0.135759	0.11199	0.892444	0.739067	0.971067	1.89017	0.1595	0	0
hsa-premir-32	0.402814	0.405026	0.113879	0.569105	0.16355	0.571305	0.870608	0.900266	0.963372	0.171701	0.842623	0	0
hsa-premir-3200	1.26562	-0.893092	-0.189015	-1.52196	-0.373474	0.133016	0.710047	0.745852	0.908831	1.25828	0.291173	0	0
hsa-premir-320a	1.44467	-0.498206	0.406893	-0.950551	0.867768	0.345459	0.38881	0.837598	0.73705	1.65428	0.199414	0	0
hsa-premir-324	4.02222	0.0240222	-0.179941	0.0588753	-0.440302	0.953237	0.661223	0.991767	0.887707	0.148837	0.862012	0	0
hsa-premir-326	0.0176156	-0.553788	-0.607402	-0.633979	-0.801225	0.528386	0.426008	0.889612	0.762883	0.357287	0.700977	0	0
hsa-premir-328	0.722986	0.165181	-0.183882	0.275146	-0.311674	0.784103	0.756316	0.95682	0.924672	0.172401	0.842037	0	0
hsa-premir-330	2.01916	-0.79789	-0.781588	-1.67306	-1.70948	0.0992671	0.0922771	0.733734	0.413872	1.90759	0.156901	0	0
hsa-premir-331	3.59887	-0.537139	-0.573586	-1.33511	-1.42394	0.186639	0.159392	0.778691	0.521221	1.27266	0.287175	0	0
hsa-premir-335	4.67684	-0.749888	-0.862605	-1.78872	-2.05448	0.0784606	0.044076	0.715798	0.303591	2.49702	0.0904351	0	0
hsa-premir-339	1.40432	-0.472553	-1.08095	-0.953762	-2.16046	0.343844	0.0345415	0.837418	0.269791	2.34446	0.1042	0	0
hsa-premir-33b	0.0380054	-1.50956	-2.54867	-1.9652	-2.81611	0.0537969	0.00647939	0.672451	0.115918	4.17218	0.0198721	0	0
hsa-premir-340	1.55433	-0.92237	-1.31591	-1.82382	-2.65548	0.0729161	0.0100143	0.707364	0.144361	3.68985	0.0305148	0	0
hsa-premir-342	4.68769	-0.487776	-0.36127	-1.14047	-0.843012	0.258401	0.402406	0.805856	0.746647	0.699941	0.500429	0	0
hsa-premir-361	1.65371	0.186131	0.0501057	0.366806	0.101417	0.714991	0.919541	0.941052	0.979378	0.0717543	0.930835	0	0
hsa-premir-3615	2.10603	-0.356188	-0.444136	-0.808059	-1.03106	0.422093	0.30645	0.860955	0.67907	0.58859	0.558128	0	0
hsa-premir-3620	1.29789	-0.75717	-0.803529	-1.51585	-1.69738	0.134551	0.0945528	0.747652	0.417508	1.73729	0.18431	0	0
hsa-premir-365b	-0.36326	-1.40564	-2.26706	-1.50778	-2.27249	0.136603	0.0264734	0.749798	0.233889	2.67413	0.0767793	0	0
hsa-premir-3665	2.00266	0.583638	0.00255497	1.27264	0.00555404	0.207816	0.995586	0.786249	0.999406	1.07505	0.347449	0	0
hsa-premir-374b	3.22121	-0.656642	-0.548922	-1.51373	-1.26814	0.135087	0.209409	0.747912	0.58289	1.31996	0.274421	0	0
hsa-premir-3960	3.3756	0.932464	0.310676	2.16473	0.721779	0.0341986	0.473097	0.615469	0.791434	2.42971	0.096261	0	0
hsa-premir-409	1.16092	-0.440869	-0.8173	-0.817271	-1.54609	0.416849	0.127084	0.858929	0.475599	1.1965	0.309014	0	0
hsa-premir-423	4.73101	-0.448809	-0.0404058	-1.0828	-0.097257	0.283018	0.922831	0.815611	0.980663	0.717735	0.491796	0	0
hsa-premir-425	4.49455	-1.02682	-1.01157	-2.35925	-2.31824	0.0214201	0.0236904	0.557112	0.222365	3.64732	0.0316997	0	0
hsa-premir-429	6.10111	-0.734293	-1.23296	-1.67783	-2.8173	0.0983284	0.00645815	0.733734	0.115862	4.01689	0.0228001	0	0
hsa-premir-4297	0.258923	-0.841492	-1.90145	-1.34161	-2.45593	0.184532	0.0168174	0.777957	0.189173	3.0244	0.0556829	0	0
hsa-premir-4449	4.19286	-0.443795	0.0914523	-1.10233	0.226016	0.274505	0.82192	0.809863	0.950208	1.01024	0.369944	0	0
hsa-premir-4454	-0.0664464	-0.462859	-0.82583	-0.575194	-1.03405	0.567206	0.305062	0.898066	0.678037	0.536881	0.587215	0	0
hsa-premir-4485	1.3436	0.96937	2.86284	1.31079	4.11189	0.194678	0.000115544	0.781425	0.0116707	8.82397	0.000417776	0	1
hsa-premir-452	3.27198	-1.22394	-0.715087	-2.98333	-1.75275	0.0040507	0.0845031	0.311124	0.397248	4.49556	0.0149541	0	0
hsa-premir-4521	1.87875	-1.06157	-0.0681597	-2.20023	-0.157949	0.0314593	0.875001	0.607027	0.965859	3.0123	0.0563012	0	0
hsa-premir-4525	-0.270766	0.247367	-2.04723	0.350166	-1.64475	0.72738	0.104994	0.943419	0.438547	2.26918	0.111773	0	0
hsa-premir-4536-1	-0.013964	-1.29749	-0.828183	-1.42804	-1.169	0.158212	0.246802	0.761106	0.622554	1.15765	0.320807	0	0
hsa-premir-454	2.91279	-0.77874	-0.691361	-1.74595	-1.56094	0.0856872	0.123539	0.725284	0.470527	1.8397	0.167284	0	0
hsa-premir-455	2.50267	-0.335575	-0.516344	-0.794331	-1.23171	0.42998	0.222629	0.863562	0.597042	0.779787	0.462872	0	0
hsa-premir-4728	1.23989	-0.527771	-0.137094	-0.961955	-0.27523	0.339744	0.784039	0.83615	0.937091	0.4909	0.614393	0	0
hsa-premir-4745	1.07255	-0.31479	-0.249939	-0.584264	-0.492743	0.561126	0.623905	0.896525	0.871115	0.197512	0.821276	0	0
hsa-premir-4800	0.787244	0.236579	-1.64016	0.465952	-2.53636	0.642854	0.0136881	0.923004	0.168355	5.22137	0.00797262	0	0
hsa-premir-483	1.05956	3.90039	5.31414	2.9254	4.00324	0.00477537	0.000167001	0.326029	0.0138357	8.58187	0.000505072	0	1
hsa-premir-485	-0.00243342	0.896125	0.260381	0.860801	0.257194	0.392607	0.797866	0.854762	0.941666	0.39049	0.678349	0	0
hsa-premir-502	0.963104	1.11958	1.33668	1.61335	1.99415	0.111659	0.0504614	0.738836	0.322284	2.24151	0.114697	0	0
hsa-premir-505	2.36901	-1.65714	-1.14102	-3.40744	-2.51429	0.00114644	0.0144895	0.229242	0.174288	6.24333	0.00335729	0	0
hsa-premir-532	0.494822	-0.410224	-0.440197	-0.640432	-0.736798	0.524211	0.463976	0.889156	0.787184	0.32077	0.726766	0	0
hsa-premir-5684	0.872164	0.347605	0.0117972	0.588008	0.0201442	0.558626	0.983992	0.896354	0.996637	0.222876	0.800841	0	0
hsa-premir-574	3.37207	-0.498058	-0.500328	-1.14766	-1.15317	0.255442	0.25319	0.805698	0.628056	0.882319	0.418865	0	0
hsa-premir-576	0.841868	-0.444522	-0.784665	-0.799037	-1.43743	0.427266	0.155536	0.862029	0.51484	1.03741	0.360336	0	0
hsa-premir-577	1.74588	-0.553973	-0.789902	-1.17558	-1.72174	0.244179	0.0900171	0.802916	0.410124	1.54822	0.220595	0	0
hsa-premir-5787	0.161053	0.0836882	-0.187087	0.10693	-0.242607	0.915184	0.809097	0.986515	0.945787	0.0641562	0.93792	0	0
hsa-premir-590	2.16496	-0.742334	-1.19189	-1.51365	-2.44902	0.135108	0.0171142	0.747912	0.190699	3.05458	0.054171	0	0
hsa-premir-6127	1.2301	1.2198	0.517491	1.85036	0.77763	0.0689442	0.439693	0.70021	0.773051	1.72644	0.186215	0	0
hsa-premir-619	3.23458	-0.157012	-0.729144	-0.375989	-1.746	0.708187	0.0856788	0.939063	0.399374	1.68893	0.192959	0	0
hsa-premir-625	3.52843	-0.0887104	-0.6798	-0.219453	-1.68245	0.827006	0.0974249	0.964326	0.42294	1.67305	0.195891	0	0
hsa-premir-628	0.41233	-1.29711	-0.659389	-1.65252	-1.18164	0.103397	0.241785	0.736219	0.616353	1.4496	0.242371	0	0
hsa-premir-629	-0.353425	2.11021	1.01763	1.56145	0.730814	0.123419	0.467598	0.741585	0.788275	1.22073	0.301888	0	0
hsa-premir-639	4.74215	0.416289	-0.229962	0.966387	-0.533969	0.33754	0.595239	0.8354	0.857682	1.1567	0.321101	0	0
hsa-premir-6516	0.94448	-1.44432	-0.44834	-2.29853	-0.932023	0.0248562	0.354877	0.58555	0.714204	2.67307	0.0768543	0	0
hsa-premir-652	-0.0367006	-0.509055	-1.36031	-0.702411	-1.62254	0.485006	0.109673	0.880777	0.447029	1.32423	0.273299	0	0
hsa-premir-660	3.16927	-0.584939	-1.16792	-1.33801	-2.67066	0.185696	0.00961722	0.778007	0.141119	3.56621	0.0340931	0	0
hsa-premir-671	2.06129	-0.37063	-0.395129	-0.848722	-0.929613	0.399244	0.356114	0.854762	0.714895	0.530351	0.590998	0	0
hsa-premir-6821	0.0939472	1.21589	1.94261	1.00338	1.6884	0.319512	0.0962721	0.829532	0.420161	1.44223	0.244085	0	0
hsa-premir-6881	0.252674	-1.00939	-0.653824	-1.22527	-1.08999	0.225027	0.279862	0.800597	0.651788	0.902558	0.410702	0	0
hsa-premir-6891	1.55322	2.23334	4.05969	2.16496	3.97371	0.0341798	0.000184426	0.615469	0.0147811	7.91634	0.000856021	0	1
hsa-premir-7108	5.63729	0.481824	-0.00324252	1.13665	-0.00764949	0.259982	0.993921	0.806112	0.999342	0.867156	0.425091	0	0
hsa-premir-7112	-0.367268	-0.922897	-1.29622	-0.92376	-1.42413	0.35913	0.159336	0.842955	0.521221	1.04395	0.358062	0	0
hsa-premir-760	1.28632	0.548285	-0.0893047	1.0698	-0.17211	0.288783	0.863902	0.817223	0.961095	0.905484	0.409535	0	0
hsa-premir-8072	0.547215	-0.336511	0.435005	-0.461786	0.683276	0.645823	0.496934	0.923299	0.803739	0.66376	0.51847	0	0
hsa-premir-8086	2.89922	-0.240345	-0.796928	-0.572004	-1.89567	0.569352	0.0625854	0.899495	0.354434	1.89095	0.159382	0	0
hsa-premir-8485	2.49091	0.253405	1.16638	0.563072	2.63729	0.575381	0.0105098	0.902387	0.14803	3.85825	0.0262534	0	0
hsa-premir-874	2.71269	-1.44037	-0.788247	-3.35101	-1.90254	0.00136367	0.0616657	0.232363	0.351929	5.649	0.00553573	0	0
hsa-premir-877	6.58914	-0.363796	-0.549762	-0.885617	-1.33792	0.379187	0.185724	0.852839	0.556632	0.92631	0.40133	0	0
hsa-premir-92a-1	3.38053	-0.437973	-0.292856	-1.06359	-0.710966	0.291568	0.479725	0.818377	0.794739	0.587014	0.558992	0	0
hsa-premir-92a-2	1.75908	-0.10079	-0.392547	-0.214888	-0.852067	0.830548	0.3974	0.965464	0.743469	0.392731	0.67685	0	0
hsa-premir-92b	0.102074	0.107925	-0.485219	0.14438	-0.62519	0.88566	0.534101	0.978244	0.823317	0.334649	0.716851	0	0
hsa-premir-93	3.06536	0.21353	0.545842	0.503392	1.2876	0.616441	0.202589	0.914041	0.575814	0.842095	0.435591	0	0
hsa-premir-934	1.08003	-0.989593	-1.25433	-1.89262	-2.48958	0.0629982	0.0154371	0.691761	0.17982	3.37879	0.0403637	0	0
hsa-premir-935	2.36851	-0.935121	-1.38051	-2.18677	-3.24206	0.0324749	0.00189741	0.60775	0.0605323	5.46884	0.00645204	0	0
hsa-premir-937	0.265375	1.01403	1.36807	1.00451	1.41047	0.318968	0.163313	0.829325	0.526422	1.05442	0.354452	0	0
hsa-premir-940	1.26828	-0.446961	-0.862474	-0.910472	-1.76832	0.366039	0.0818421	0.847672	0.392869	1.56393	0.217316	0	0
hsa-premir-942	-0.125688	-0.474926	-1.50364	-0.617785	-1.7002	0.53894	0.0940179	0.892064	0.417191	1.48132	0.235135	0	0
hsa-premir-96	-0.071109	-0.263911	-1.48776	-0.367388	-1.65215	0.714559	0.103473	0.941025	0.434488	1.50505	0.229867	0	0
hsa-premir-98	3.99726	0.0414179	0.0619419	0.098187	0.146423	0.922095	0.884055	0.986618	0.968585	0.0111356	0.988928	0	0
hsa-premir-99b	3.4007	-0.0848594	-0.295589	-0.205359	-0.715038	0.837953	0.477223	0.968061	0.793639	0.271074	0.763443	0	0
ARF5	0.593314	-0.218314	-0.234947	-0.343169	-0.393313	0.732612	0.695414	0.945425	0.901246	0.0916581	0.912538	0	0
M6PR	1.09734	-0.92851	-0.177314	-1.61907	-0.366034	0.110421	0.715564	0.738836	0.911328	1.44181	0.244183	0	0
FKBP4	1.76718	-0.987734	-1.02135	-2.19188	-2.36641	0.0320858	0.0210439	0.607027	0.208792	3.47824	0.0369008	0	0
NDUFAF7	-0.262177	-1.80746	0.289712	-1.30729	0.422809	0.195857	0.673872	0.782075	0.891824	1.62701	0.204651	0	0
HS3ST1	3.7716	0.585625	1.32633	1.40718	3.16852	0.164282	0.00236275	0.762805	0.0664069	5.04067	0.00931325	0	0
CFTR	2.23202	-1.66057	-1.28331	-3.76363	-3.11078	0.000369636	0.00280094	0.154842	0.0729981	8.08937	0.00074567	0	0
CYP51A1	1.09705	-1.01901	-0.571637	-1.87198	-1.18514	0.0658452	0.240407	0.694697	0.615181	1.79354	0.174747	0	0
USP28	0.604531	-0.0236627	-0.0489772	-0.0355915	-0.0767812	0.97172	0.939041	0.992616	0.984428	0.0029529	0.997052	0	0
NIPAL3	0.519663	0.356966	0.1821	0.516711	0.269994	0.607164	0.788046	0.913004	0.938165	0.133585	0.875199	0	0
USH1C	0.290209	-1.34835	-1.24317	-1.79824	-2.07073	0.0769227	0.0424803	0.715696	0.297887	2.53196	0.0875555	0	0
RALA	1.77645	-1.04872	-0.856814	-2.29238	-1.99879	0.02523	0.0499436	0.587784	0.320783	3.11211	0.0514051	0	0
BAIAP2L1	1.38052	0.0529935	0.32555	0.10094	0.655846	0.919918	0.514308	0.986618	0.814589	0.249415	0.780021	0	0
TMEM132A	4.26391	0.168117	-0.255053	0.410564	-0.622656	0.682783	0.535754	0.935483	0.823769	0.541269	0.584687	0	0
DVL2	0.617135	-0.570055	-0.0502779	-0.858517	-0.0853574	0.393856	0.932248	0.854762	0.983795	0.447371	0.641318	0	0
RPAP3	1.26735	-0.555261	-1.84933	-1.11643	-3.3599	0.268473	0.00132705	0.809081	0.0503085	5.85616	0.00464602	0	0
HOXA11	0.273707	-0.767428	0.534241	-0.853607	0.803023	0.396552	0.424976	0.854762	0.762042	1.37264	0.260901	0	0
TSR3	1.65606	-0.30744	-0.878455	-0.673297	-1.90716	0.503217	0.0610549	0.884333	0.350159	1.87099	0.162413	0	0
STARD3NL	0.406403	0.0815156	-0.535555	0.12637	-0.818696	0.899841	0.416041	0.982396	0.75588	0.526461	0.593264	0	0
RANBP9	1.15936	-1.27481	-0.56122	-2.32367	-1.19994	0.0233782	0.23465	0.572917	0.609942	2.70068	0.0749234	0	0
QPCTL	3.86223	0.458985	1.39767	1.04738	3.16969	0.29892	0.00235459	0.821317	0.0664069	5.21604	0.00800916	0	0
PPP5C	0.620207	-0.793073	-0.0422493	-1.14109	-0.0743192	0.258145	0.940992	0.805856	0.984898	0.815204	0.447155	0	0
MAP4K5	1.88342	0.314359	0.146164	0.686018	0.323744	0.495215	0.747202	0.881523	0.921252	0.235557	0.790822	0	0
INMT	-0.020232	-0.650292	0.618788	-0.617989	0.793034	0.538807	0.43073	0.892064	0.766591	1.0006	0.373417	0	0
GPRC5A	2.98658	-0.292316	-0.256274	-0.698164	-0.614018	0.48764	0.541411	0.881242	0.827549	0.29051	0.748877	0	0
RGPD5	0.117906	0.16986	-0.704447	0.226017	-0.87235	0.821919	0.386325	0.962699	0.735784	0.672829	0.513885	0	0
XYLT2	0.497806	0.518295	0.505431	0.713701	0.723465	0.478044	0.472068	0.880777	0.791244	0.344289	0.710047	0	0
RALBP1	1.38085	-0.560205	-1.18485	-1.16399	-2.43398	0.248812	0.0177763	0.802916	0.193618	2.96401	0.0588407	0	0
PSD	1.579	-1.04805	-1.69152	-2.14344	-3.36802	0.0359393	0.00129442	0.621764	0.0493251	5.81248	0.00482048	0	-1
SYT13	2.91588	-0.0439309	0.0533635	-0.107197	0.130641	0.914973	0.896475	0.986515	0.972453	0.0283752	0.972036	0	0
VDAC3	0.0939912	-1.2497	-0.809587	-1.45036	-1.2556	0.151911	0.213893	0.75677	0.588703	1.23933	0.296529	0	0
RB1CC1	1.51325	-0.0740945	-1.04518	-0.160795	-2.15914	0.872768	0.0346483	0.975955	0.270063	2.89371	0.06275	0	0
AKAP11	0.814881	-0.660363	-0.594286	-1.12364	-1.10823	0.265425	0.27197	0.807869	0.645509	0.83032	0.440616	0	0
FAM13B	0.563795	0.38212	0.458428	0.520476	0.64778	0.604553	0.519477	0.912751	0.817572	0.235574	0.790809	0	0
CHPF2	0.0498156	0.781282	0.93279	0.723683	0.890622	0.471935	0.376516	0.87826	0.728714	0.448264	0.640754	0	0
GABARAPL2	0.460551	-2.0368	-1.02592	-2.22005	-1.92936	0.0300158	0.0581852	0.597905	0.343498	2.91186	0.0617159	0	0
FAM136A	0.713219	-1.05482	-0.657135	-1.65697	-1.25042	0.10249	0.215762	0.736219	0.590434	1.49147	0.232867	0	0
TTC17	0.92541	-0.107384	-0.358584	-0.196467	-0.673325	0.844876	0.503199	0.969829	0.808446	0.239787	0.787509	0	0
BOD1L1	2.28434	-0.117698	-0.242733	-0.276826	-0.577704	0.782819	0.56552	0.95644	0.840698	0.166967	0.8466	0	0
TARBP1	0.475497	-0.286025	-1.08665	-0.471943	-1.70405	0.638595	0.0932924	0.920854	0.415459	1.5482	0.220599	0	0
PSMA4	2.68933	-0.681713	0.106972	-1.63375	0.262408	0.107291	0.793862	0.738836	0.939926	2.11115	0.129573	0	0
GOPC	0.193051	0.065734	-0.0434389	0.0839839	-0.0584356	0.933335	0.953586	0.98927	0.98875	0.0102504	0.989804	0	0
MRPS10	1.92223	0.137136	-0.166632	0.303237	-0.372262	0.762707	0.710945	0.951899	0.909216	0.228943	0.796031	0	0
GRN	1.94077	-0.0541507	0.569224	-0.116536	1.28648	0.907598	0.202977	0.984534	0.576004	1.21235	0.304333	0	0
RCN1	1.57405	-0.0186224	0.280623	-0.0370208	0.589675	0.970585	0.557514	0.992616	0.835987	0.247278	0.781676	0	0
RFC2	1.53487	-0.538118	-0.0868765	-1.09119	-0.191085	0.279338	0.849072	0.812345	0.957664	0.679134	0.510723	0	0
PPP1R3F	3.19679	0.28459	0.068732	0.688126	0.16618	0.493896	0.868546	0.88149	0.962517	0.257853	0.773519	0	0
ARHGEF5	0.575894	-1.47292	-0.131569	-1.85339	-0.244857	0.0685034	0.807361	0.70021	0.945181	2.02746	0.14016	0	0
NFE2L3	3.17622	0.337402	0.21069	0.824358	0.514683	0.412841	0.608573	0.85794	0.864715	0.346788	0.708294	0	0
TNIP3	0.980058	0.0605896	-0.277429	0.103097	-0.476909	0.918213	0.635074	0.986618	0.875034	0.191493	0.826204	0	0
CLDN11	-0.464425	0.643353	-1.06246	0.650373	-0.836412	0.517812	0.40608	0.887738	0.749318	1.11103	0.335573	0	0
FAM168A	0.541894	0.220491	-0.71689	0.360305	-1.10252	0.719823	0.274421	0.942372	0.647253	1.16175	0.319541	0	0
RELT	0.249472	0.449668	0.451482	0.507646	0.529247	0.613471	0.598491	0.913004	0.858977	0.179425	0.836176	0	0
CDC27	1.5228	-0.0764668	-0.654561	-0.161038	-1.37069	0.872578	0.175328	0.975955	0.542387	1.12266	0.331825	0	0
SLC2A3	1.78956	1.34144	0.781177	2.43765	1.41768	0.0176125	0.161205	0.523683	0.523309	2.99744	0.0570704	0	0
STYK1	0.0342871	-0.387629	0.440546	-0.401325	0.553328	0.689537	0.581994	0.935492	0.849433	0.459532	0.633676	0	0
GNA11	1.6115	-0.355219	-0.759099	-0.756896	-1.6265	0.451929	0.108828	0.871985	0.445679	1.32486	0.273132	0	0
HDAC7	0.161131	-0.780959	-0.716302	-0.979968	-1.03267	0.330845	0.305701	0.832944	0.678458	0.676506	0.512039	0	0
MRPS35	0.940401	-1.37638	-0.554924	-2.13613	-1.13749	0.0365545	0.259634	0.621764	0.634752	2.28475	0.110162	0	0
APPBP2	0.212959	-1.03447	-1.36032	-1.51205	-1.98039	0.135513	0.0520242	0.748469	0.327206	2.14252	0.125819	0	0
KCNQ1	0.34072	0.224538	0.133471	0.270988	0.164839	0.787285	0.869598	0.957206	0.962832	0.0372912	0.963417	0	0
OTUD5	3.87668	-0.557037	-1.82971	-1.30557	-4.29972	0.196439	6.0445e-05	0.782075	0.00766848	9.71902	0.000209174	0	-1
AQR	1.00528	-0.197439	-0.308596	-0.364822	-0.591877	0.716464	0.556048	0.941265	0.83529	0.178322	0.837093	0	0
MBD3	2.97168	-0.0925652	-0.17907	-0.224795	-0.435772	0.822865	0.66449	0.963135	0.889296	0.0949803	0.909521	0	0
LMCD1	2.79496	-0.127497	0.708439	-0.30458	1.70982	0.761689	0.092213	0.951651	0.413872	2.35802	0.102894	0	0
PSMC4	1.72476	-0.519956	-0.0691559	-1.06714	-0.152769	0.289976	0.879068	0.817223	0.967186	0.666064	0.517301	0	0
PRSS22	0.261062	-1.64649	-0.720661	-1.8367	-1.28256	0.0709648	0.204339	0.707107	0.577609	1.77517	0.177813	0	0
CEACAM1	0.108139	0.650332	1.29074	0.617524	1.32854	0.539112	0.188784	0.892064	0.561516	0.88397	0.418193	0	0
YTHDC2	0.743949	-0.652406	-0.259316	-1.06276	-0.479568	0.29194	0.633193	0.818409	0.874887	0.566523	0.570355	0	0
FOXJ2	0.531918	-0.259356	-0.601705	-0.405086	-0.946226	0.686785	0.347643	0.935483	0.709992	0.450757	0.639181	0	0
TNFRSF1A	0.392776	-0.49687	-0.385867	-0.700235	-0.616625	0.486354	0.539701	0.881222	0.826463	0.292516	0.74739	0	0
GOLGA5	-0.166094	1.08835	0.319659	0.90388	0.259999	0.369497	0.795711	0.849345	0.940403	0.433061	0.650434	0	0
CELSR3	2.96569	0.300734	0.954163	0.726299	2.30758	0.470341	0.0243146	0.87826	0.224621	2.7843	0.069376	0	0
PPP2R5B	0.323699	0.0429976	0.592584	0.0520147	0.799526	0.958681	0.426985	0.991789	0.763243	0.40024	0.671848	0	0
BCL3	1.13118	-0.214196	0.336156	-0.386504	0.662962	0.700424	0.50977	0.938142	0.812447	0.563427	0.572092	0	0
EPHA8	1.40417	-0.416007	-0.156425	-0.823469	-0.3308	0.413343	0.741892	0.858162	0.918767	0.343418	0.710659	0	0
TRIP13	0.00979544	-0.77098	-0.728009	-0.938023	-1.01507	0.351809	0.313948	0.839953	0.68645	0.638731	0.531341	0	0
HSD17B10	-0.0106807	0.221811	-0.176291	0.262233	-0.213237	0.793996	0.831829	0.957632	0.95359	0.113436	0.892943	0	0
TIMM21	0.450646	-0.602107	-0.185445	-0.835766	-0.315667	0.40644	0.753297	0.856629	0.923914	0.356218	0.701719	0	0
REXO1	0.596292	-0.531876	-1.19167	-0.923379	-2.02999	0.359328	0.0465783	0.842968	0.311253	2.06603	0.135173	0	0
GPATCH1	0.547269	-0.989843	-0.342671	-1.34447	-0.60459	0.18361	0.54762	0.777219	0.830955	0.906851	0.408991	0	0
KEAP1	0.235324	0.681635	1.02803	0.683109	1.07621	0.497038	0.28593	0.881955	0.658707	0.593134	0.555644	0	0
NTN1	1.72975	0.878511	-0.571637	1.89273	-1.16408	0.0629829	0.248774	0.691761	0.624073	4.76053	0.0118688	0	0
TRO	-0.397363	2.02893	1.78808	1.47518	1.31428	0.145138	0.193511	0.751694	0.566517	1.30979	0.277114	0	0
MNT	1.06614	-0.0941199	0.35295	-0.165152	0.671315	0.869352	0.50447	0.975955	0.809128	0.392538	0.676978	0	0
LAPTM4A	0.150831	-1.3953	-0.586165	-1.48632	-0.979325	0.142175	0.33116	0.751694	0.699959	1.14175	0.325766	0	0
PTPN18	0.433147	-0.877383	-0.293919	-1.20675	-0.475892	0.232032	0.635795	0.802916	0.875123	0.73896	0.481697	0	0
ALDH3A2	2.94755	0.203094	-0.0237112	0.499402	-0.0583729	0.619233	0.953636	0.914141	0.98875	0.187974	0.829098	0	0
STK10	1.96359	0.55547	1.02625	1.14156	2.16617	0.257953	0.0340836	0.805856	0.26814	2.34843	0.103817	0	0
MRPS34	0.902678	-1.25924	-0.589258	-2.07887	-1.18278	0.0417005	0.241333	0.632632	0.61584	2.17455	0.122104	0	0
CA12	2.9747	0.49208	1.80623	1.0637	3.90965	0.29152	0.000228451	0.818377	0.0164248	8.17208	0.000698209	0	1
FAM107B	1.58802	-0.72029	-0.88703	-1.51683	-1.93346	0.134303	0.0576689	0.747652	0.342239	2.07088	0.13456	0	0
CDK13	3.20599	0.188251	0.146568	0.458588	0.356982	0.648106	0.722296	0.924174	0.913604	0.116021	0.890646	0	0
TRAM2	0.900341	-0.403148	-0.891636	-0.755664	-1.67074	0.452662	0.0997275	0.872063	0.427274	1.39991	0.254172	0	0
CLDN18	0.356047	-0.246912	-0.498826	-0.364845	-0.766933	0.716447	0.445981	0.941265	0.777134	0.294325	0.746052	0	0
ERLEC1	0.864171	-0.547148	-0.623181	-0.957139	-1.16281	0.34215	0.249287	0.837418	0.624601	0.770177	0.467233	0	0
TMEM131	1.04244	-0.402174	-0.787501	-0.774813	-1.53125	0.441344	0.130706	0.868495	0.481023	1.17242	0.316269	0	0
TMEM38A	2.1395	0.109897	0.275654	0.246184	0.631331	0.806339	0.530105	0.958825	0.82142	0.202508	0.817209	0	0
ACTR6	1.03804	0.693762	0.576552	1.17399	1.00048	0.244811	0.320897	0.802916	0.690742	0.803109	0.45246	0	0
GAL3ST2	1.80555	-0.0665724	-0.221646	-0.144621	-0.491727	0.885471	0.624619	0.978244	0.871376	0.127731	0.880317	0	0
UHRF1BP1	1.88034	0.306754	0.138999	0.664759	0.305749	0.508627	0.760803	0.885289	0.926547	0.221425	0.801996	0	0
OSTM1	1.87205	0.441282	-0.0442354	0.955003	-0.0957617	0.343221	0.924013	0.837418	0.980712	0.675103	0.512743	0	0
ACTN1	3.14329	-0.926647	-0.496143	-2.28896	-1.23267	0.0254396	0.222273	0.588171	0.597042	2.62486	0.0803494	0	0
PCDHB2	4.06631	-0.13289	-0.663521	-0.322725	-1.61179	0.747971	0.111999	0.948192	0.451326	1.45457	0.241224	0	0
DLG3	1.08265	0.676603	0.357717	1.18438	0.634735	0.240705	0.527896	0.802916	0.820519	0.702586	0.499136	0	0
RRN3	0.395455	-0.542773	-0.0148728	-0.715064	-0.023133	0.477207	0.981617	0.880777	0.995661	0.330207	0.720009	0	0
EIF2AK1	2.07036	-0.921527	-0.25276	-2.0532	-0.605675	0.0442044	0.546903	0.644108	0.830653	2.22593	0.116378	0	0
EPDR1	2.96918	0.334351	-0.11586	0.800078	-0.27733	0.426668	0.782433	0.862029	0.936499	0.625948	0.538041	0	0
RBM22	0.550074	0.40052	0.236145	0.586615	0.357857	0.559555	0.721645	0.896354	0.91339	0.174836	0.84	0	0
ITGB4	1.7014	-0.171269	-0.091268	-0.352061	-0.194857	0.725966	0.846131	0.943368	0.957478	0.0622098	0.939743	0	0
PPP1R15A	4.44991	2.27852	3.36286	5.30849	7.83273	1.52286e-06	6.93325e-11	0.00224576	2.34511e-07	31.9679	2.58332e-10	1	1
ADAM11	3.84788	0.37987	0.588544	0.949597	1.46563	0.34594	0.147715	0.837864	0.504655	1.10536	0.337415	0	0
PDRG1	1.04507	-0.459113	-1.36651	-0.902668	-2.55291	0.370135	0.0131135	0.849925	0.164164	3.35182	0.0413596	0	0
PPP1R13B	1.13657	-0.542326	-0.999676	-1.06603	-1.9586	0.29047	0.0545834	0.817787	0.334	1.92307	0.154628	0	0
ESF1	1.69765	-0.279865	-0.26192	-0.591836	-0.577426	0.556075	0.565706	0.895786	0.840806	0.227966	0.796804	0	0
TRMT6	0.257555	-0.642816	-0.177025	-0.829666	-0.273323	0.409856	0.785498	0.857203	0.93728	0.357523	0.700814	0	0
UQCRC1	0.247638	-1.72546	0.0414134	-1.64603	0.0701588	0.104731	0.944289	0.737523	0.986081	1.88654	0.160048	0	0
MLF2	1.10361	-0.861312	-0.501448	-1.57945	-1.02881	0.119234	0.307495	0.741585	0.680058	1.28544	0.283671	0	0
LTBP4	0.11878	-0.565021	-1.07348	-0.751968	-1.44233	0.454866	0.154155	0.8727	0.513434	1.04079	0.359159	0	0
TFAP4	-0.324926	1.48491	0.398363	1.14228	0.290528	0.257653	0.772365	0.805856	0.932465	0.704898	0.498008	0	0
PDCD7	3.66497	0.468996	1.23628	1.08516	2.84369	0.28198	0.0060031	0.815078	0.111356	4.11887	0.0208307	0	0
GOLGA3	3.26397	0.858218	1.25177	2.03377	2.95597	0.0461846	0.0043792	0.648138	0.0944284	4.5748	0.0139531	0	0
EFNB1	0.344728	0.00408665	-0.401942	0.005975	-0.585658	0.995252	0.560194	0.99841	0.838188	0.23102	0.794392	0	0
GLG1	3.01929	-0.124319	-0.0763444	-0.302325	-0.186076	0.763399	0.852982	0.951957	0.958455	0.0465129	0.954585	0	0
DLL3	0.0777384	0.499936	-0.212594	0.60072	-0.247388	0.550178	0.805411	0.895307	0.945181	0.380451	0.68511	0	0
CMTM6	4.0245	-0.0623321	-0.366341	-0.151081	-0.88698	0.880394	0.378458	0.976764	0.730131	0.450369	0.639426	0	0
CCDC80	3.47201	0.254108	0.649903	0.610874	1.5565	0.543478	0.12459	0.893546	0.471474	1.23003	0.299196	0	0
CEBPE	-0.319017	0.313429	-1.5929	0.393914	-1.34658	0.694973	0.182933	0.936728	0.554561	1.66592	0.197223	0	0
G2E3	0.983093	-0.209629	-0.20928	-0.374569	-0.393429	0.709237	0.695329	0.939063	0.901246	0.0984813	0.906352	0	0
UNC13D	0.941186	-0.177432	0.353009	-0.30201	0.65885	0.763637	0.51239	0.95196	0.813598	0.482848	0.619284	0	0
XYLB	-0.0791921	-0.717514	-2.52972	-1.12321	-2.37979	0.265606	0.0203575	0.807869	0.205966	2.83465	0.0662411	0	0
KRT23	2.04655	-1.13308	-0.778566	-2.55999	-1.8725	0.0128744	0.065772	0.465112	0.360601	3.51082	0.035834	0	0
CDC6	2.42733	-0.414825	-0.347262	-0.987397	-0.839676	0.32722	0.404261	0.831091	0.747915	0.567276	0.569933	0	0
CBX5	2.86988	-0.54199	-0.862276	-1.34076	-2.1376	0.184805	0.0364302	0.778001	0.277069	2.33398	0.105222	0	0
PSMD5	2.99645	0.842559	0.894569	2.04149	2.16652	0.045389	0.0340558	0.648138	0.26814	2.95904	0.0591087	0	0
PRRT1	0.358152	0.271478	-0.196759	0.389185	-0.281382	0.69845	0.779339	0.937988	0.934982	0.226766	0.797754	0	0
SIRT1	1.86548	0.0592981	-0.165517	0.129442	-0.367561	0.897419	0.71443	0.981982	0.910699	0.132956	0.875748	0	0
TGFBR3	0.342204	-1.13406	-2.06723	-1.89785	-2.799	0.0622929	0.00679194	0.689474	0.11794	4.08278	0.0215068	0	0
STX1B	1.28285	-1.37234	-1.15301	-2.6622	-2.43414	0.00983671	0.0177691	0.437413	0.193618	4.35479	0.0169191	0	0
TIMM13	0.978583	-0.203297	0.446188	-0.340615	0.822384	0.734525	0.413955	0.946121	0.754763	0.714967	0.493128	0	0
CDC34	0.34628	-0.148104	-0.652513	-0.210939	-0.945919	0.833615	0.347798	0.966393	0.709992	0.493152	0.613033	0	0
MISP	0.289859	-0.807625	0.978314	-0.821414	1.4864	0.414503	0.142154	0.858428	0.497408	2.7367	0.0724798	0	0
GADD45B	0.354006	0.811212	0.73277	0.967829	0.900419	0.336825	0.371321	0.834396	0.725562	0.583997	0.560651	0	0
SNAP29	3.611	0.0970277	1.32237	0.222623	3.01617	0.824548	0.00368662	0.963485	0.0852141	5.65024	0.0055299	0	0
LZTR1	1.03507	-0.225292	0.047041	-0.406406	0.0909999	0.68582	0.927781	0.935483	0.981865	0.140286	0.86938	0	0
MIF	1.58832	-0.713682	-0.426122	-1.48332	-0.953621	0.142966	0.343915	0.751694	0.708339	1.13008	0.329458	0	0
SF3A1	1.40674	0.0778905	0.226102	0.152448	0.464965	0.87932	0.643557	0.976505	0.879876	0.112367	0.893895	0	0
USP18	0.697925	3.65967	4.48827	2.77429	3.4259	0.00726816	0.00108278	0.385367	0.0441799	6.61935	0.00245662	0	1
SNRPD3	1.48366	-0.90007	-0.710658	-1.8217	-1.54393	0.0732406	0.127605	0.708698	0.476233	1.9265	0.154129	0	0
MAPK1	2.7945	0.696107	-0.00436038	1.66191	-0.0104016	0.101492	0.991734	0.736219	0.998846	1.85289	0.165212	0	0
TCN2	-0.102689	0.763328	0.510383	0.696501	0.47544	0.488673	0.636115	0.881242	0.875319	0.253342	0.776988	0	0
SLC25A1	0.216819	-1.52167	-1.19291	-1.94988	-1.93713	0.0556374	0.0572092	0.674475	0.341028	2.51822	0.0886762	0	0
PDXP	1.39587	0.285361	-0.364057	0.582691	-0.733293	0.562178	0.466095	0.896955	0.788072	0.869688	0.424045	0	0
SRRD	0.878808	0.146064	1.1876	0.216718	1.9804	0.829128	0.0520225	0.964752	0.327206	2.35984	0.102719	0	0
MICALL1	1.36716	0.803277	0.237024	1.52585	0.447786	0.132044	0.655842	0.744045	0.884623	1.23032	0.299112	0	0
DMC1	1.01062	0.840465	1.48569	1.23172	2.29794	0.222626	0.0248916	0.798364	0.226293	2.64483	0.0788825	0	0
HSCB	0.623758	0.89592	1.1091	1.07009	1.3714	0.288657	0.175108	0.817223	0.542099	1.03887	0.359828	0	0
TOMM22	0.525223	-0.919285	-0.540913	-1.38401	-0.946918	0.171232	0.347293	0.769834	0.709992	1.00106	0.37325	0	0
XBP1	1.60604	0.774778	1.59218	1.40825	3.03734	0.163965	0.0034683	0.762805	0.0823128	4.62085	0.0134034	0	0
RTCB	-0.292273	-0.317614	-0.0161862	-0.28381	-0.0184037	0.777485	0.985375	0.955225	0.997261	0.0504426	0.950847	0	0
JOSD1	0.328543	-0.300085	0.720431	-0.326113	0.921944	0.745418	0.36007	0.947915	0.717864	0.837992	0.437335	0	0
GTPBP1	0.827138	0.804361	1.47133	0.856163	1.61423	0.395147	0.111467	0.854762	0.449988	1.30448	0.278529	0	0
LMF2	1.65767	-0.667754	-0.225337	-1.39896	-0.51109	0.166722	0.611072	0.767847	0.865656	1.0022	0.372837	0	0
RHBDD3	-0.295249	-1.11564	0.619367	-0.84539	0.761978	0.401088	0.448912	0.855487	0.778378	1.29298	0.281624	0	0
APOBEC3D	0.11878	-0.137031	-0.00230147	-0.15766	-0.00282456	0.875228	0.997755	0.976282	0.999406	0.0162796	0.983856	0	0
NIPSNAP1	1.22188	-1.23576	-0.404052	-2.2044	-0.867427	0.0311512	0.388995	0.606051	0.737151	2.46643	0.0930365	0	0
TTLL12	0.870517	0.830292	0.268426	1.33663	0.429886	0.186144	0.668743	0.778007	0.889762	0.931186	0.399434	0	0
CABP7	2.38962	0.532784	0.482171	1.19864	1.09087	0.235149	0.27948	0.802916	0.651206	0.879452	0.420035	0	0
RPL3	3.1219	-0.705029	-0.463699	-1.73036	-1.14268	0.0884537	0.25749	0.727008	0.632011	1.54842	0.220553	0	0
PNPLA3	2.99164	0.291419	-0.11721	0.707292	-0.284586	0.481989	0.776893	0.880777	0.933956	0.521691	0.596054	0	0
MYH9	3.88197	-0.750014	-0.596281	-1.87694	-1.48756	0.0651519	0.141847	0.694697	0.497408	1.96245	0.148996	0	0
TXN2	1.27561	-0.680598	-0.428987	-1.28566	-0.871731	0.203259	0.38666	0.783775	0.735784	0.861395	0.427481	0	0
EIF3D	0.679152	-0.317905	-0.360886	-0.512356	-0.625564	0.610191	0.533857	0.913004	0.823317	0.222218	0.801365	0	0
ST13	2.68566	-0.520741	-0.976428	-1.27857	-2.3999	0.205732	0.0193626	0.784293	0.201795	2.88389	0.063317	0	0
RBX1	-0.0849517	-0.689093	-1.08093	-0.833655	-1.3591	0.40762	0.178954	0.856629	0.548514	0.939404	0.396258	0	0
CERK	1.34821	-0.63562	-0.408979	-1.25872	-0.870287	0.21277	0.387443	0.789561	0.736291	0.830882	0.440375	0	0
ZBED4	2.07808	-0.45577	-0.225035	-1.03505	-0.531226	0.304595	0.597128	0.82498	0.858377	0.535793	0.587844	0	0
PAPOLA	2.47992	-1.09953	-0.870667	-2.54094	-2.07482	0.0135269	0.0420876	0.480678	0.296393	3.6595	0.0313556	0	0
SNAPC1	2.39886	0.0579619	0.607243	0.133779	1.42871	0.894003	0.15802	0.980991	0.519179	1.24532	0.294827	0	0
SUPT16H	2.85174	-0.557438	-0.81359	-1.38542	-2.02808	0.170801	0.0467789	0.769834	0.31229	2.14851	0.125117	0	0
FKBP3	1.04274	-1.39763	-1.1002	-2.49035	-2.25971	0.0154068	0.0273012	0.507715	0.237528	3.78711	0.0279734	0	0
GNPNAT1	2.3764	0.0665549	0.468981	0.153855	1.10331	0.878215	0.274085	0.976318	0.647253	0.714136	0.493529	0	0
CNIH1	0.511075	-0.718831	-0.667465	-1.12287	-1.1699	0.265749	0.24644	0.807869	0.622411	0.877237	0.420941	0	0
ATP6V1D	0.305238	0.49381	0.439918	0.552325	0.504438	0.582677	0.61571	0.905776	0.866961	0.187271	0.829678	0	0
C14orf105	2.4367	-0.427159	-0.253409	-0.9955	-0.601996	0.323295	0.549334	0.830276	0.831617	0.502755	0.607264	0	0
PSMA3	1.25116	-0.995593	-0.921529	-1.97295	-1.95413	0.0528862	0.0551217	0.670423	0.335496	2.57049	0.0844887	0	0
TMED8	2.6503	0.391474	0.176651	0.943866	0.426949	0.348838	0.670869	0.839821	0.890509	0.446791	0.641686	0	0
AHSA1	0.790613	-0.990454	-1.15795	-1.69215	-2.12572	0.0955508	0.0374466	0.733734	0.280602	2.52335	0.0882557	0	0
SPTLC2	2.96779	-0.110875	0.194227	-0.273162	0.480212	0.785621	0.632738	0.957206	0.874861	0.290931	0.748565	0	0
SIX4	0.744166	-1.69585	-0.750605	-2.4836	-1.43961	0.0156747	0.154921	0.510046	0.514056	3.11023	0.0514935	0	0
EIF5	3.44693	-0.625797	-0.292932	-1.53119	-0.716204	0.130722	0.476508	0.742621	0.793639	1.17389	0.315821	0	0
VRK1	0.406559	-1.15301	-0.763239	-1.55939	-1.3577	0.123906	0.179394	0.741585	0.548977	1.43858	0.244939	0	0
APEX1	1.09619	-0.397938	-0.823488	-0.773941	-1.61829	0.441856	0.110588	0.868841	0.448898	1.31026	0.276988	0	0
NFKBIA	2.72482	2.55057	3.36736	4.65075	6.1227	1.73962e-05	6.52614e-08	0.023322	5.06532e-05	20.4279	1.4435e-07	1	1
BRMS1L	-0.0548563	-0.0571631	0.282498	-0.0594691	0.33754	0.952766	0.73683	0.991767	0.91645	0.0916953	0.912505	0	0
PNN	2.81085	-0.206801	-0.24801	-0.500763	-0.603131	0.618281	0.548583	0.914136	0.831617	0.208337	0.81249	0	0
CYP24A1	1.61205	-0.56198	-0.63466	-1.17097	-1.37919	0.246013	0.172705	0.802916	0.538795	1.10557	0.33735	0	0
PTPRA	0.59885	-1.54414	-0.711538	-2.09236	-1.35793	0.0404345	0.179322	0.62649	0.548977	2.25378	0.11339	0	0
NSFL1C	-0.139052	-1.30122	-2.41351	-1.79	-2.19845	0.0782515	0.0315922	0.715798	0.258833	2.73471	0.0726125	0	0
PYGB	1.21559	-0.936325	-0.230018	-1.67555	-0.465988	0.0987763	0.642829	0.733734	0.879688	1.49588	0.231889	0	0
CSTF1	1.10495	-0.270741	-0.458332	-0.496981	-0.860854	0.62093	0.392578	0.914798	0.739474	0.373488	0.689841	0	0
TPD52L2	1.28634	-0.460708	0.0478231	-0.881741	0.100413	0.381264	0.920335	0.853563	0.97967	0.584059	0.560616	0	0
CTSZ	1.59065	-1.12274	-0.34124	-2.27754	-0.78325	0.0261525	0.436411	0.588171	0.770072	2.67787	0.0765153	0	0
TUBB1	-0.512914	2.68322	1.84731	1.97875	1.33553	0.0522126	0.186502	0.67013	0.55754	2.03761	0.138829	0	0
UBOX5	1.36565	0.859601	0.703218	1.56143	1.30056	0.123424	0.198139	0.741585	0.571287	1.39919	0.254347	0	0
EEF1A2	3.68061	-0.0015743	-0.1788	-0.00387778	-0.439687	0.996918	0.661666	0.998924	0.887707	0.127757	0.880295	0	0
TRIB3	1.43168	0.731111	1.20677	1.25998	2.16606	0.212317	0.0340925	0.788746	0.26814	2.36678	0.102059	0	0
MACROD2	0.87235	-0.520564	-0.14594	-0.885042	-0.27308	0.379495	0.785683	0.852839	0.937417	0.410789	0.664887	0	0
FERMT1	0.70483	0.615705	0.0211969	0.938472	0.0321188	0.351581	0.974479	0.839953	0.992838	0.567746	0.56967	0	0
TM9SF4	1.07508	0.396507	0.930203	0.652753	1.63363	0.516287	0.107317	0.887576	0.443677	1.35232	0.266031	0	0
SNTA1	0.296135	-1.37223	-0.103921	-1.53933	-0.168257	0.128723	0.866919	0.742621	0.961671	1.4259	0.247928	0	0
CHMP4B	3.18962	-0.635113	-0.496014	-1.58232	-1.23879	0.118577	0.220011	0.740685	0.595027	1.38545	0.257718	0	0
TXNL1	3.46454	0.521214	0.06973	1.29081	0.172673	0.201481	0.863461	0.783142	0.961095	0.982071	0.380186	0	0
MYL12A	2.28404	0.0694671	0.407453	0.159636	0.954777	0.873678	0.343334	0.97607	0.708289	0.523111	0.595222	0	0
RNF125	4.06847	0.0259215	0.590555	0.0629226	1.42632	0.950027	0.158704	0.991629	0.520206	1.29907	0.279979	0	0
PGRMC1	0.840404	-0.316072	-0.0136276	-0.523506	-0.024839	0.602456	0.980262	0.912635	0.995147	0.174448	0.840324	0	0
FMR1	3.08654	0.0621544	0.466234	0.150572	1.13051	0.880793	0.262542	0.977062	0.638001	0.753663	0.474828	0	0
PQBP1	0.0260482	-0.200035	-0.187087	-0.235734	-0.244964	0.814402	0.807279	0.96052	0.945181	0.0385545	0.962202	0	0
PCSK1N	1.92635	-0.653661	-0.593684	-1.45388	-1.37375	0.150936	0.174382	0.756413	0.541391	1.33579	0.270284	0	0
RP2	0.257555	-0.289307	-0.0394531	-0.374965	-0.0570282	0.708944	0.954703	0.939063	0.98875	0.0816449	0.921696	0	0
OLFM4	0.429139	0.164558	-0.642475	0.25635	-0.954243	0.798515	0.343602	0.958133	0.708289	0.813944	0.447705	0	0
ZNF263	-0.115285	0.467628	0.0419175	0.486588	0.0444776	0.628236	0.964664	0.917293	0.990095	0.144736	0.865537	0	0
MMP2	1.83637	0.216121	0.00672668	0.470653	0.0148736	0.639511	0.98818	0.921211	0.997993	0.143157	0.866899	0	0
NUTF2	1.16527	-0.594243	-0.654174	-1.12994	-1.30779	0.262777	0.195689	0.806823	0.569422	1.00624	0.371381	0	0
CBLN1	0.578701	0.435984	0.116613	0.612665	0.165303	0.5423	0.869234	0.892817	0.962646	0.200939	0.818484	0	0
CCL22	-0.265006	0.493308	0.870918	0.377612	0.703952	0.706986	0.484052	0.938928	0.797756	0.248213	0.780952	0	0
POLR2C	0.209304	-0.0229191	0.226935	-0.0282346	0.308362	0.977564	0.758822	0.993463	0.925225	0.0697273	0.93272	0	0
MMP15	1.07742	-0.081551	-0.442555	-0.15497	-0.84838	0.877339	0.399434	0.976318	0.744966	0.408194	0.666593	0	0
CCDC113	0.474394	-2.41778	-0.921231	-2.59356	-1.72182	0.011794	0.0900019	0.44711	0.410124	3.48371	0.0367195	0	0
PSMD7	1.88074	-0.873384	0.356763	-1.71494	0.786793	0.0912647	0.434348	0.731597	0.769093	3.2729	0.0444215	0	0
SMPD3	1.05336	-0.368598	-0.43788	-0.6927	-0.85773	0.49104	0.394288	0.88149	0.740457	0.414256	0.662616	0	0
FA2H	1.33079	-0.389413	0.313987	-0.73752	0.656673	0.46354	0.513779	0.875181	0.814589	0.972977	0.383554	0	0
CMC2	2.8743	1.01219	0.610318	2.38079	1.43583	0.0203068	0.15599	0.545474	0.515782	2.87424	0.0638797	0	0
ARHGDIG	1.66447	-0.470675	-0.803479	-1.00559	-1.73259	0.318453	0.0880547	0.828989	0.40541	1.51386	0.227942	0	0
ZNF500	1.91441	0.396731	-0.0468508	0.880347	-0.104266	0.382012	0.917289	0.853563	0.97811	0.585115	0.560035	0	0
CAPN15	0.872164	-1.75515	-0.793183	-2.6326	-1.63033	0.0106411	0.108014	0.437413	0.444193	3.53105	0.035188	0	0
USP31	1.13763	0.315029	0.466608	0.564074	0.874579	0.574703	0.38512	0.901967	0.735327	0.39316	0.676562	0	0
TOX3	2.63757	-0.840021	-1.27304	-2.07288	-3.14687	0.0422732	0.00251894	0.635476	0.0685364	5.1177	0.00871539	0	0
MAZ	2.63352	-0.54092	-0.832792	-1.30883	-2.02334	0.19534	0.0472789	0.781425	0.313358	2.10582	0.130221	0	0
CDIPT	0.0300558	-0.642816	-0.844655	-0.831123	-1.15109	0.409039	0.254039	0.856831	0.629235	0.706049	0.497448	0	0
C16orf88	4.40416	0.0946844	0.277983	0.230463	0.674956	0.818477	0.50217	0.961593	0.808126	0.235417	0.790932	0	0
CSK	0.616411	0.808063	0.0395517	1.20496	0.0578347	0.232719	0.954063	0.802916	0.98875	0.923724	0.40234	0	0
MTFMT	0.920294	-0.761294	-0.37624	-1.29097	-0.708978	0.201425	0.480949	0.783142	0.795665	0.835986	0.43819	0	0
EHD4	1.65646	0.672258	1.11805	1.30186	2.24541	0.197696	0.028254	0.782667	0.242386	2.54232	0.0867193	0	0
SCG3	2.40366	-0.579543	-0.22217	-1.34646	-0.52972	0.18297	0.598165	0.777219	0.858977	0.920214	0.403714	0	0
DNAJC17	3.55954	0.674178	0.812315	1.62723	1.95392	0.108672	0.0551462	0.738836	0.335496	2.19081	0.120261	0	0
BLOC1S6	3.27519	0.156895	0.602168	0.387691	1.48506	0.699549	0.142506	0.938117	0.497876	1.18665	0.311961	0	0
EXTL3	2.79373	0.635889	0.896779	1.44328	2.03935	0.153887	0.0456086	0.757594	0.307586	2.1991	0.119333	0	0
AGO2	3.30754	-0.477573	-0.193917	-1.19509	-0.485486	0.236524	0.629013	0.802916	0.872712	0.722492	0.489514	0	0
PAG1	4.55063	0.652478	1.39912	1.50796	3.22816	0.136557	0.00197819	0.749798	0.0616752	5.218	0.00799571	0	0
RIPK2	1.06978	-0.224186	-0.018375	-0.40744	-0.0355343	0.685064	0.971766	0.935483	0.991851	0.101861	0.903303	0	0
GDAP1	1.00376	-0.262437	-0.572171	-0.490263	-1.08684	0.625649	0.281241	0.916769	0.653059	0.592497	0.555992	0	0
EIF3E	1.43255	-0.722945	-0.0803689	-1.39632	-0.172531	0.16751	0.863572	0.768306	0.961095	1.15905	0.320374	0	0
CHRAC1	0.943268	-0.935799	-1.24549	-1.69991	-2.32429	0.0940735	0.0233424	0.733734	0.220985	2.89396	0.0627357	0	0
PYCRL	0.945288	0.590812	0.949522	0.908422	1.5431	0.367112	0.127809	0.848203	0.476233	1.20306	0.307067	0	0
MTMR9	1.13705	-0.171745	-0.249939	-0.324297	-0.490023	0.746786	0.625817	0.947977	0.871691	0.124252	0.883373	0	0
GSR	2.25736	-0.351418	-0.360208	-0.821357	-0.858751	0.414536	0.393728	0.858428	0.740129	0.47116	0.626456	0	0
TNFRSF10A	1.35451	-0.0412669	-0.204823	-0.0812999	-0.414897	0.935461	0.679624	0.989524	0.894919	0.0966789	0.907982	0	0
PPP2CB	3.42178	-0.0640436	-0.370059	-0.157285	-0.908657	0.875522	0.366989	0.976282	0.722176	0.471652	0.626153	0	0
NEFM	-0.179788	1.13589	0.526411	1.05292	0.476905	0.296395	0.635078	0.820755	0.875034	0.555954	0.576308	0	0
KCTD9	0.126495	0.23124	0.24973	0.253834	0.289267	0.800449	0.773325	0.958506	0.932944	0.0497875	0.951469	0	0
PNPLA6	0.174896	-0.392512	-1.25125	-0.591479	-1.67463	0.556313	0.0989569	0.895786	0.426446	1.44248	0.244026	0	0
PLAUR	1.23675	-0.183976	1.57409	-0.288723	2.83228	0.77374	0.0061962	0.954247	0.113369	5.94859	0.00429799	0	0
PAF1	0.308067	-0.495768	-0.152613	-0.650995	-0.226256	0.517414	0.821734	0.887738	0.950141	0.218463	0.804359	0	0
CYP4F3	1.68838	0.295122	-0.14511	0.637785	-0.314471	0.525922	0.754201	0.889167	0.923914	0.470817	0.626668	0	0
ECH1	0.983915	-1.27269	-0.809124	-2.19036	-1.62892	0.032201	0.108314	0.607027	0.44498	2.58876	0.0830742	0	0
HNRNPL	2.33404	-0.803779	-0.349409	-1.82409	-0.823664	0.072875	0.413233	0.707364	0.754575	1.66885	0.196674	0	0
KCNA7	3.5528	0.163035	0.175832	0.403532	0.434171	0.687921	0.665645	0.935492	0.889412	0.117427	0.889399	0	0
RELB	2.58183	0.820685	0.575491	1.87524	1.31702	0.0653887	0.192595	0.694697	0.565517	1.85423	0.165005	0	0
PPP1R37	0.928882	-0.238133	-0.793332	-0.447741	-1.47893	0.655873	0.144135	0.927091	0.499832	1.15035	0.323075	0	0
RNASEH2A	1.23453	0.366323	0.101196	0.702439	0.197437	0.484989	0.844121	0.880777	0.957463	0.262476	0.76998	0	0
SF3A2	0.469605	-0.73804	-0.554335	-1.08905	-0.91566	0.280276	0.363332	0.812605	0.720362	0.684839	0.507879	0	0
RSPH6A	-0.130001	-1.30192	-0.0922676	-1.19954	-0.124637	0.234803	0.901207	0.802916	0.974062	0.869951	0.423936	0	0
AES	2.27577	-0.628276	-0.674254	-1.48773	-1.63106	0.141804	0.107859	0.751411	0.444165	1.63141	0.203797	0	0
FBL	1.67115	-1.07078	-0.737306	-2.2436	-1.68225	0.0283766	0.0974638	0.595668	0.422984	2.72627	0.073179	0	0
TBCB	1.14602	-0.747095	-0.357115	-1.37469	-0.719865	0.17409	0.474266	0.771975	0.792097	0.945591	0.393885	0	0
POLR2I	0.310625	-0.652499	0.557173	-0.707953	0.86914	0.481581	0.388065	0.880777	0.73705	1.24794	0.294083	0	0
TGFB1	2.19916	0.500336	0.30672	1.14402	0.706088	0.256938	0.482732	0.805698	0.796518	0.666372	0.517145	0	0
ATP5SL	3.36189	0.655209	0.516113	1.55847	1.22575	0.124124	0.224849	0.741585	0.599486	1.34733	0.267308	0	0
PLIN3	0.991869	0.193428	0.507908	0.326201	0.907868	0.745351	0.367403	0.947915	0.722591	0.422989	0.65693	0	0
ICAM5	0.1448	-0.907307	-0.656002	-1.14355	-1.0086	0.25713	0.317019	0.805698	0.688553	0.781065	0.462295	0	0
CEACAM5	3.29602	0.388988	0.293969	0.953199	0.719612	0.344127	0.474421	0.837418	0.792148	0.493664	0.612724	0	0
CRX	2.00403	0.907396	0.525673	1.91346	1.11156	0.0602281	0.270546	0.687449	0.643818	1.84665	0.16619	0	0
SULT2A1	1.42476	0.17998	-0.160266	0.358943	-0.324424	0.720836	0.74669	0.942372	0.921222	0.233694	0.792286	0	0
CDC37	1.45322	-0.476237	-0.0665511	-0.952955	-0.144497	0.344249	0.885568	0.837418	0.968759	0.527536	0.592637	0	0
RABAC1	0.494062	-0.911763	-0.315828	-1.27004	-0.563274	0.208735	0.575245	0.78732	0.846029	0.809927	0.449461	0	0
DBP	3.67618	-0.555349	-1.21132	-1.33912	-2.92258	0.185337	0.0048135	0.778001	0.0999785	4.2807	0.0180584	0	0
DNASE2	1.08204	-0.132415	-0.222325	-0.24144	-0.420295	0.809997	0.675698	0.959837	0.893038	0.0889767	0.914981	0	0
LENG1	0.25348	-0.524034	-0.983745	-0.789116	-1.47048	0.433	0.146402	0.864671	0.502347	1.08309	0.344758	0	0
SLC5A5	2.82688	0.862383	0.806168	1.92944	1.80506	0.0581753	0.0758368	0.682675	0.382216	2.33216	0.105401	0	0
KCNN1	1.05019	0.4714	0.76491	0.775662	1.32012	0.440846	0.191564	0.868495	0.564829	0.880269	0.419701	0	0
PIK3R2	0.718525	-0.79229	-1.51182	-1.4688	-2.65355	0.146855	0.0100659	0.75233	0.144906	3.53411	0.0350911	0	0
RAB3A	0.831971	0.539584	0.4628	0.825313	0.725039	0.412304	0.471108	0.857822	0.791211	0.405626	0.668285	0	0
USF2	2.7763	-0.23581	-0.389587	-0.563519	-0.934453	0.575079	0.353633	0.902201	0.713152	0.442782	0.644227	0	0
ERF	1.44548	0.27171	-0.339089	0.557156	-0.689393	0.579392	0.493104	0.904071	0.801866	0.779857	0.46284	0	0
SIPA1L3	2.81551	0.458535	0.428006	1.07402	1.00446	0.286904	0.318995	0.816948	0.689785	0.72243	0.489543	0	0
CADM4	2.21169	0.157513	0.679733	0.355098	1.57147	0.723701	0.121075	0.942518	0.466424	1.35839	0.264487	0	0
GTPBP10	2.83403	0.201774	0.408904	0.481365	0.979122	0.631922	0.331259	0.918938	0.700068	0.479385	0.621401	0	0
TFPI2	-0.14538	-0.165856	-0.109041	-0.176507	-0.126793	0.860461	0.899507	0.973856	0.973295	0.0165676	0.983573	0	0
NAMPT	2.99418	-0.100777	0.0222298	-0.245716	0.0543436	0.806699	0.956833	0.958825	0.989282	0.0511219	0.950202	0	0
TWISTNB	1.70527	-1.05776	-0.917026	-2.1708	-2.01417	0.0337161	0.0482598	0.61213	0.315325	2.93126	0.0606298	0	0
ITGB8	2.7314	-0.0439024	0.0333038	-0.107289	0.081837	0.9149	0.935035	0.986515	0.984174	0.0179923	0.982174	0	0
SP4	0.483161	-0.54137	-0.926869	-0.876211	-1.49606	0.384239	0.139623	0.853755	0.493934	1.13006	0.329464	0	0
MPP6	1.71926	-0.0775495	-0.567289	-0.171422	-1.25539	0.864441	0.213967	0.974264	0.588758	0.926791	0.401142	0	0
OGDH	0.453623	-1.01791	-0.69088	-1.46872	-1.18013	0.146877	0.24238	0.75233	0.616909	1.21104	0.304715	0	0
H2AFV	1.4837	-0.351852	-0.241859	-0.701691	-0.505734	0.485452	0.614806	0.880777	0.866807	0.262179	0.770207	0	0
CAV2	4.08286	0.844786	1.129	2.10455	2.80409	0.0393202	0.00669769	0.62649	0.117426	4.26045	0.0183833	0	0
LFNG	1.88858	-0.778538	-0.866525	-1.76765	-2.03482	0.0819536	0.046076	0.720244	0.309418	2.44549	0.0948616	0	0
HOXA5	-0.0473416	-2.32074	-0.669754	-1.96587	-1.08166	0.0537178	0.283522	0.672451	0.656186	1.93881	0.15235	0	0
HOXA6	1.33731	1.11457	0.26058	2.08585	0.477919	0.0410413	0.63436	0.630455	0.874887	2.38821	0.100045	0	0
TSPAN12	5.28329	0.686404	0.716666	1.66907	1.74343	0.100059	0.0861294	0.733734	0.400149	1.94362	0.151662	0	0
HOXA13	1.22715	0.368293	-0.132173	0.684108	-0.2448	0.496412	0.807406	0.881786	0.945181	0.463601	0.63114	0	0
ABHD11	2.7006	0.423471	1.08841	0.958818	2.48032	0.34131	0.0158064	0.837098	0.182106	3.12877	0.0506318	0	0
FKBP14	3.89731	0.184594	0.969737	0.452809	2.3646	0.65224	0.0211383	0.925966	0.208792	3.15045	0.0496433	0	0
SNX8	0.902259	-0.471068	-0.761032	-0.850457	-1.40088	0.398287	0.166148	0.854762	0.530902	0.996239	0.374999	0	0
WASL	2.07563	-0.228682	0.649471	-0.50024	1.49777	0.618646	0.139179	0.914136	0.493441	2.16187	0.123562	0	0
AIMP2	2.66912	-0.307266	-0.326796	-0.709677	-0.75985	0.480519	0.450174	0.880777	0.779407	0.361177	0.698287	0	0
RBM28	3.06257	-0.463151	-0.424833	-1.14764	-1.0558	0.255451	0.295084	0.805698	0.667937	0.813409	0.447938	0	0
SERPINE1	0.155144	1.82806	2.16112	1.38976	1.67048	0.169487	0.0997774	0.769523	0.427274	1.60025	0.209929	0	0
MOGAT3	2.83668	0.486108	0.196588	1.16462	0.471466	0.248559	0.638934	0.802916	0.877547	0.686357	0.507125	0	0
PLOD3	1.65073	-0.386449	-0.971478	-0.821493	-2.03914	0.414459	0.0456299	0.858428	0.307586	2.1052	0.130297	0	0
RPA3	0.192483	1.06546	0.576518	1.21189	0.656459	0.230075	0.513916	0.801918	0.814589	0.736035	0.483077	0	0
GLCCI1	1.79532	0.348425	0.535781	0.728494	1.15573	0.469007	0.252148	0.878055	0.62716	0.682984	0.508802	0	0
CEP41	2.15644	-0.630411	-0.120359	-1.37261	-0.274234	0.174732	0.7848	0.772414	0.937221	1.05524	0.354172	0	0
ZNF862	-0.242188	0.0887174	-0.747376	0.0960705	-0.753662	0.923769	0.453856	0.986701	0.781307	0.433094	0.650413	0	0
MEST	2.49418	-0.3467	-0.181161	-0.804694	-0.426403	0.424018	0.671266	0.861268	0.890509	0.324152	0.724337	0	0
AEBP1	0.418536	0.712196	0.592181	0.860364	0.730815	0.392846	0.467597	0.854762	0.788275	0.430367	0.652165	0	0
BCL7B	1.0222	-0.0839128	0.523295	-0.143628	0.98373	0.886252	0.329006	0.978261	0.697706	0.753096	0.475092	0	0
YKT6	1.52421	-0.0380029	-0.118561	-0.0759893	-0.244468	0.939668	0.807662	0.990584	0.945181	0.0313081	0.969192	0	0
CLIP2	0.612265	0.0805446	0.00812892	0.122754	0.0129561	0.902692	0.989704	0.983148	0.998103	0.00909732	0.990945	0	0
ZNF688	1.82699	-0.148224	-0.153892	-0.326558	-0.350193	0.745083	0.727361	0.947915	0.915608	0.0766112	0.926336	0	0
FKTN	2.27815	0.306107	0.280536	0.693681	0.642287	0.490428	0.523014	0.88149	0.819133	0.298789	0.742759	0	0
SETX	1.71991	-0.322018	-0.176341	-0.688914	-0.395672	0.493403	0.693681	0.88149	0.900724	0.23905	0.788085	0	0
CDH23	0.660516	-0.0808116	-0.249496	-0.123852	-0.391672	0.901826	0.69662	0.983022	0.901717	0.0801581	0.923064	0	0
DNAJC12	-0.335838	0.456551	-1.39324	0.520963	-1.16572	0.604216	0.248116	0.912751	0.623606	1.49173	0.232808	0	0
PPIF	0.0579949	-1.84304	0.137493	-1.53323	0.231059	0.130218	0.818016	0.742621	0.948664	1.83897	0.167401	0	0
TBC1D12	0.61978	0.426627	-0.106333	0.629957	-0.155732	0.530997	0.876742	0.89019	0.966388	0.346135	0.708752	0	0
DHX33	0.66728	-0.322975	-0.386831	-0.522318	-0.670311	0.603278	0.505106	0.91275	0.809652	0.248012	0.781108	0	0
SLC25A39	1.45162	-1.39088	-0.713009	-2.64963	-1.53755	0.0101714	0.129158	0.437413	0.478566	3.54043	0.0348922	0	0
NUFIP2	2.76583	-0.445326	-0.324381	-1.09202	-0.801633	0.278979	0.425774	0.812208	0.762811	0.639811	0.530779	0	0
GIT1	0.669678	0.59761	0.853587	0.754655	1.11727	0.453263	0.268115	0.872387	0.642151	0.649763	0.525628	0	0
SHPK	2.07101	-0.221877	0.485987	-0.487886	1.12301	0.627321	0.265689	0.917293	0.640479	1.36472	0.262888	0	0
PFN1	2.66649	-0.42189	-0.375932	-1.03126	-0.926865	0.306355	0.357528	0.825461	0.715772	0.644492	0.528349	0	0
RASD1	0.859262	-0.103963	0.80879	-0.156358	1.34957	0.87625	0.181976	0.976282	0.553091	1.37121	0.261259	0	0
C1QBP	1.21873	-1.38837	-0.557635	-2.46257	-1.2001	0.0165365	0.234588	0.513396	0.609942	3.03278	0.0552591	0	0
CPD	1.08392	0.116412	-0.116144	0.218109	-0.222334	0.828048	0.824772	0.964399	0.951247	0.0969981	0.907693	0	0
GOSR1	4.53443	-0.0307122	0.307856	-0.0756337	0.756272	0.93995	0.452301	0.990584	0.780491	0.423245	0.656764	0	0
CCDC47	2.78272	-1.17661	-1.41589	-2.85494	-3.45657	0.00581839	0.000984359	0.354561	0.0412396	6.82018	0.00208178	0	-1
SYNGR2	1.368	-1.32627	-0.894894	-2.6042	-1.95805	0.0114691	0.0546486	0.443531	0.334256	3.67777	0.0308464	0	0
DDX5	2.56848	-0.325784	0.0884953	-0.767599	0.211885	0.445588	0.83288	0.869881	0.954424	0.531164	0.590526	0	0
C17orf75	2.37007	0.180055	-0.0393494	0.424467	-0.0932607	0.672669	0.925992	0.934285	0.981217	0.152304	0.859042	0	0
KAT2A	0.509337	-1.2812	-1.04445	-1.82355	-1.89568	0.0729572	0.0625839	0.707364	0.354434	2.30805	0.107795	0	0
NAGLU	0.351734	-0.883474	-0.653824	-1.22775	-1.11011	0.224101	0.271164	0.800077	0.644768	0.917854	0.404641	0	0
LRRC59	1.76341	-0.730765	-0.540896	-1.54788	-1.21414	0.126654	0.229219	0.741811	0.603731	1.32715	0.272534	0	0
HDAC5	0.397089	-0.389552	-0.110886	-0.521215	-0.168742	0.604042	0.86654	0.91275	0.961657	0.141459	0.868366	0	0
DUSP3	0.755246	0.00546693	-0.392131	0.00950344	-0.687424	0.992447	0.494335	0.997388	0.802196	0.31945	0.727717	0	0
TMEM97	1.87435	-0.796058	-1.11669	-1.81339	-2.58234	0.0745276	0.0121455	0.710805	0.158375	3.51606	0.0356657	0	0
LAP3	2.29083	0.477373	1.48385	1.03478	3.29358	0.304721	0.00162428	0.82499	0.0566416	5.67356	0.00542168	0	0
CXCL6	0.194806	1.01688	0.102902	1.11684	0.110352	0.268297	0.912481	0.809081	0.976375	0.757512	0.473047	0	0
JADE1	0.933136	-0.13758	-0.32945	-0.240201	-0.594546	0.810953	0.554273	0.959837	0.833813	0.178914	0.836601	0	0
RUFY3	5.41385	-0.600036	-1.64998	-1.46538	-4.0303	0.147784	0.000152429	0.75233	0.0134603	8.32317	0.000619394	0	-1
PHOX2B	2.03286	-0.106624	-0.224756	-0.242126	-0.519755	0.809468	0.605053	0.959701	0.862733	0.135283	0.873722	0	0
NFKB1	1.27214	0.657373	0.391174	1.20384	0.726843	0.233147	0.47001	0.802916	0.790335	0.735022	0.483555	0	0
FRG1	1.22704	-1.08841	-0.603054	-2.03651	-1.26115	0.045901	0.211899	0.648138	0.586892	2.11301	0.129346	0	0
CLNK	0.697307	0.367692	0.233132	0.561184	0.36441	0.57666	0.71677	0.903143	0.911775	0.162148	0.850669	0	0
CD82	0.551907	-0.377118	0.143114	-0.551985	0.240893	0.582908	0.810419	0.905776	0.945787	0.330458	0.719831	0	0
ZPR1	1.07608	0.341167	-0.0768841	0.635008	-0.143719	0.527719	0.88618	0.889167	0.969186	0.343435	0.710647	0	0
CRTAM	2.46661	-0.349827	0.444428	-0.789437	1.03429	0.432813	0.30495	0.864671	0.678037	1.67298	0.195904	0	0
DTX4	0.951192	-0.720015	-0.711908	-1.33127	-1.40571	0.187891	0.164717	0.780294	0.52898	1.25128	0.293142	0	0
UNC93B1	1.16782	-1.51422	-0.0833454	-2.52511	-0.180827	0.0140914	0.857083	0.490109	0.958991	3.96819	0.0238073	0	0
CCND1	4.1874	-0.564884	-0.52341	-1.39566	-1.28935	0.167709	0.201983	0.768551	0.575814	1.2072	0.305845	0	0
CCDC86	0.706585	-1.19255	-1.05267	-1.93431	-1.96239	0.0575625	0.05413	0.682374	0.332627	2.53111	0.0876243	0	0
PRPF19	0.652407	0.177008	0.266751	0.269481	0.425472	0.788439	0.67194	0.957206	0.890784	0.0926598	0.911627	0	0
TMEM109	0.138235	-0.0142183	-0.225331	-0.0178353	-0.308063	0.985827	0.759049	0.996298	0.925225	0.0598178	0.941989	0	0
C11orf58	1.79058	-1.22689	-0.962277	-2.62923	-2.23172	0.0107365	0.0291932	0.43981	0.245934	4.01715	0.0227949	0	0
YBX3	2.71888	-0.465532	0.334843	-1.08882	0.797218	0.280373	0.428315	0.812605	0.764507	1.79275	0.174879	0	0
SART3	0.314124	-1.27538	0.525191	-1.33221	0.814056	0.187582	0.418675	0.780113	0.757013	2.34798	0.10386	0	0
POLR3B	1.22787	-0.125542	-0.538542	-0.23524	-1.00807	0.814784	0.317273	0.96052	0.688553	0.556265	0.576132	0	0
PRDM4	0.108139	0.712807	-0.683652	0.965414	-0.772637	0.338023	0.442622	0.835723	0.774339	1.5166	0.227347	0	0
ASIC1	0.758222	-0.198755	-0.240237	-0.337157	-0.430981	0.737118	0.667951	0.947053	0.889702	0.102741	0.902511	0	0
KCTD10	0.213528	0.394009	0.270829	0.470239	0.33492	0.639806	0.738797	0.921497	0.917162	0.117202	0.889598	0	0
MLEC	2.45184	-0.997895	-1.02212	-2.40215	-2.51142	0.0192545	0.014597	0.538072	0.175152	4.02982	0.02254	0	0
CSRNP2	1.21979	-0.111978	-0.511227	-0.220401	-1.01101	0.826271	0.315875	0.964117	0.68827	0.565255	0.571066	0	0
PPM1H	0.110392	-1.45556	-0.403578	-1.45257	-0.672769	0.151298	0.503551	0.75677	0.808519	1.05689	0.353606	0	0
LTA4H	0.158643	-0.883474	-1.21085	-1.23276	-1.79658	0.222238	0.077189	0.798345	0.385138	1.68843	0.193051	0	0
ARPC3	2.31003	-1.43963	-1.09843	-3.21753	-2.59687	0.00204208	0.0116921	0.25307	0.155898	5.82715	0.00476116	0	0
CDKN1B	1.55117	0.00776863	-0.274778	0.0163464	-0.588417	0.98701	0.558353	0.996743	0.836395	0.237413	0.789367	0	0
LTBR	0.875173	0.289542	0.379978	0.46525	0.635239	0.643354	0.527569	0.923004	0.820509	0.216294	0.806093	0	0
OAS3	2.92913	1.39726	2.11589	3.07974	4.65044	0.00306689	1.74162e-05	0.293397	0.00379076	11.1928	6.91392e-05	0	1
ART4	1.98864	-0.124619	-0.0150752	-0.278077	-0.0347025	0.781862	0.972427	0.956093	0.991882	0.0459208	0.955149	0	0
RERGL	-0.282356	-0.881459	-0.868216	-0.882785	-1.07521	0.380704	0.286377	0.852839	0.659246	0.657467	0.521675	0	0
VDR	1.87717	0.428773	0.0859852	0.941615	0.190227	0.349981	0.849742	0.839953	0.957763	0.495803	0.611435	0	0
NUP107	2.13837	0.758814	0.181921	1.7118	0.409691	0.0918451	0.68342	0.732998	0.896466	1.59786	0.210406	0	0
KRR1	2.06826	-1.09988	-0.318344	-2.39302	-0.754938	0.0196981	0.453095	0.540946	0.781013	2.99326	0.0572888	0	0
MRPL51	1.2546	-1.69074	-1.01474	-3.12686	-2.21941	0.00267183	0.0300615	0.277475	0.250887	5.17551	0.0082928	0	0
GAPDH	5.35371	-1.18144	-0.545526	-2.82442	-1.3034	0.00633228	0.197174	0.362474	0.570037	3.99658	0.0232147	0	0
ACRBP	1.62894	0.113611	0.0350956	0.227563	0.0721351	0.820721	0.942723	0.962653	0.985321	0.0270488	0.973325	0	0
USP5	0.398738	-0.796675	-1.07746	-1.23184	-1.7383	0.222579	0.0870356	0.798364	0.402749	1.59854	0.21027	0	0
TPI1	2.4133	-0.76403	-0.220686	-1.80269	-0.53969	0.0762124	0.59131	0.714427	0.855578	1.71205	0.188773	0	0
NANOG	1.87663	0.219343	0.257573	0.464799	0.559445	0.643676	0.577838	0.923004	0.84714	0.179325	0.836259	0	0
CMAS	0.420245	0.0636793	-0.695961	0.101663	-1.05549	0.919346	0.295224	0.986618	0.667937	0.821139	0.444576	0	0
HCFC2	0.610502	0.115041	0.210649	0.174189	0.337202	0.862275	0.737083	0.97405	0.916497	0.0568735	0.944762	0	0
AICDA	2.65507	0.639467	0.654333	1.48591	1.52522	0.142281	0.1322	0.751694	0.483058	1.51193	0.228363	0	0
RAB35	1.11076	0.24827	0.600838	0.434746	1.12149	0.66523	0.26633	0.932607	0.640479	0.639452	0.530966	0	0
SRSF9	1.33826	-0.161236	-0.40193	-0.315759	-0.80825	0.753227	0.421983	0.948821	0.758958	0.33184	0.718847	0	0
FGFR1OP2	-0.302616	-1.55652	-0.501457	-1.18817	-0.713785	0.239219	0.477992	0.802916	0.79385	0.715428	0.492906	0	0
GCLC	0.805319	0.173836	0.278023	0.284083	0.478184	0.777277	0.634172	0.955208	0.874887	0.115679	0.890949	0	0
ASF1A	0.342416	-0.474013	0.10084	-0.615071	0.157743	0.54072	0.875163	0.892424	0.965859	0.333479	0.717682	0	0
HINT3	1.56447	-0.576125	-0.164413	-1.17538	-0.362695	0.244257	0.718045	0.802916	0.91234	0.724513	0.488547	0	0
MAPK14	0.545631	-0.305808	-1.09402	-0.523251	-1.75569	0.602632	0.083995	0.912635	0.396503	1.62504	0.205035	0	0
STK38	1.2443	-1.69808	-1.17053	-3.13558	-2.5319	0.00260417	0.0138469	0.274312	0.16932	5.5356	0.00609548	0	0
HLA-DOA	0.673991	-0.646081	0.295209	-0.906409	0.501724	0.368168	0.617608	0.848994	0.867083	1.01871	0.366919	0	0
CAP2	-0.416174	-2.37222	-1.1873	-1.78898	-1.55737	0.0784182	0.124386	0.715798	0.471257	1.89316	0.159051	0	0
GPLD1	1.22162	0.453292	-0.496024	0.89187	-0.938543	0.375851	0.351544	0.852197	0.712196	1.67557	0.195423	0	0
RPS12	4.0951	-1.37494	-0.535186	-3.30028	-1.27753	0.00159163	0.206095	0.237089	0.579463	5.53849	0.00608056	0	0
B3GAT2	-0.252105	0.95883	0.501186	0.862061	0.442164	0.391919	0.659882	0.854762	0.887302	0.371657	0.69109	0	0
GMNN	2.4043	-1.38943	-0.840367	-3.25267	-2.07489	0.00183784	0.0420802	0.25307	0.296393	5.42407	0.00670312	0	0
SNX3	4.14843	-0.335475	-0.25129	-0.811915	-0.606261	0.419893	0.546517	0.859287	0.830653	0.356351	0.701627	0	0
ZBTB24	2.05086	0.477075	0.374215	1.02665	0.815216	0.308503	0.418015	0.82587	0.75688	0.587767	0.558579	0	0
ADGRG6	1.91961	-0.959068	-0.895887	-2.13763	-2.09638	0.0364281	0.0400643	0.621764	0.290486	2.98865	0.0575306	0	0
PTK7	0.543378	-1.30621	-0.638134	-1.85461	-1.16854	0.0683259	0.246984	0.70021	0.622554	1.75859	0.180627	0	0
TMEM30A	1.22952	-0.22111	0.415696	-0.385816	0.805725	0.700931	0.423427	0.938404	0.760385	0.739272	0.481551	0	0
LAMA4	1.32402	0.173961	0.00618105	0.343745	0.0125295	0.732181	0.990043	0.945405	0.998266	0.0760071	0.926894	0	0
SKIV2L2	1.99824	-0.291429	-0.396079	-0.663041	-0.922202	0.509719	0.359936	0.885708	0.717838	0.452415	0.638137	0	0
ISL1	0.323743	-1.03394	-0.962279	-1.47716	-1.60993	0.144607	0.112406	0.751694	0.452168	1.59716	0.210546	0	0
SLC6A7	0.250196	-0.927699	-0.177267	-1.12085	-0.271642	0.2666	0.786784	0.808577	0.937737	0.683747	0.508422	0	0
PAPD7	2.89983	-0.510902	-0.465847	-1.1808	-1.08205	0.242115	0.283347	0.802916	0.656066	0.858291	0.428775	0	0
DAP	2.62445	-0.567582	-0.356291	-1.36825	-0.871131	0.176086	0.386985	0.774987	0.735895	0.959371	0.388651	0	0
PCDHB3	4.75741	-0.172211	-0.845108	-0.409791	-2.01199	0.683347	0.0484948	0.935483	0.315702	2.26103	0.112626	0	0
PCDHB7	3.97446	0.0700992	-0.593984	0.16882	-1.43201	0.866478	0.157076	0.975498	0.51764	1.54727	0.220794	0	0
GRM6	2.26525	0.128721	0.891465	0.282411	2.01335	0.778553	0.0483486	0.955484	0.315426	2.37648	0.101142	0	0
THG1L	1.04459	-0.380172	0.00688433	-0.687685	0.0136247	0.494171	0.989172	0.88149	0.998103	0.321644	0.726138	0	0
TTC1	1.47913	-1.68866	-1.07677	-3.34896	-2.45691	0.00137227	0.0167756	0.232363	0.188991	6.01589	0.00406161	0	0
LNPEP	3.02562	0.675028	0.739826	1.64886	1.80662	0.104147	0.0755907	0.737523	0.382087	2.0025	0.143487	0	0
NUP155	1.96328	0.804543	0.79989	1.7021	1.71343	0.0936586	0.0915429	0.733734	0.412581	1.94438	0.151554	0	0
C5orf15	0.365715	-0.510429	0.670535	-0.593908	1.05286	0.554697	0.29642	0.895764	0.669214	1.39103	0.256343	0	0
RARS	1.39449	-1.17931	-0.491182	-2.23354	-1.06941	0.0290666	0.28896	0.595668	0.662514	2.49585	0.0905327	0	0
CDX1	3.22393	-0.841654	-0.825035	-2.10314	-2.06677	0.0394473	0.0428652	0.62649	0.298777	2.89868	0.0624648	0	0
SLC7A14	2.81032	0.409558	1.40495	0.942616	3.24893	0.349473	0.00185862	0.839907	0.06016	5.58773	0.00583125	0	0
EHHADH	1.51485	-0.0958298	0.271985	-0.18699	0.56695	0.852269	0.57276	0.970608	0.844977	0.308274	0.735814	0	0
HES1	3.15509	0.546894	0.185397	1.3316	0.451416	0.187784	0.653238	0.780113	0.883099	0.917214	0.404893	0	0
GNB4	3.5719	0.360911	0.755818	0.869993	1.814	0.387602	0.0744327	0.854762	0.379813	1.64621	0.20095	0	0
UMPS	1.159	-0.442351	-0.115675	-0.816207	-0.232032	0.417452	0.817264	0.85896	0.948657	0.353765	0.703424	0	0
ZBTB47	0.441735	0.25196	-0.422015	0.383721	-0.621622	0.702475	0.53643	0.938495	0.824351	0.514791	0.600114	0	0
NKTR	2.25904	-0.512919	-0.545705	-1.16336	-1.26225	0.249063	0.211505	0.802916	0.586892	0.985487	0.378928	0	0
NEK4	1.19048	-0.33159	-0.419612	-0.6356	-0.832711	0.527336	0.408148	0.889167	0.750231	0.37875	0.686263	0	0
WDFY1	1.05004	0.0486022	0.534145	0.0782392	0.926802	0.937885	0.357561	0.989837	0.715772	0.528381	0.592144	0	0
EIF2AK2	4.02032	0.691775	0.447616	1.70236	1.10016	0.0936106	0.275443	0.733734	0.647908	1.49034	0.233119	0	0
MDH1	0.212494	-2.29346	-0.502562	-1.82398	-0.940142	0.0728915	0.35073	0.707364	0.711839	1.66398	0.197586	0	0
TMSB10	3.55008	-1.61265	-0.177186	-3.86271	-0.426428	0.000266946	0.671248	0.133128	0.890509	8.97012	0.000372764	0	0
NCK2	0.869457	-1.23709	0.0643415	-1.84634	0.122039	0.069534	0.903256	0.702341	0.97451	2.4328	0.0959856	0	0
TFPI	1.18829	-1.06444	-1.36029	-1.98478	-2.62401	0.0515207	0.0108857	0.667703	0.150426	3.74446	0.0290598	0	0
NDUFS1	3.04481	-0.25168	0.257569	-0.608897	0.625247	0.544779	0.534064	0.893997	0.823317	0.761599	0.471163	0	0
INO80B	0.571719	0.544941	-0.30003	0.841928	-0.449343	0.403008	0.654724	0.855736	0.883851	0.859377	0.428322	0	0
TTL	4.22474	0.20983	0.0997894	0.516894	0.245375	0.607037	0.806963	0.913004	0.945181	0.133704	0.875097	0	0
FAHD2A	0.235324	-0.0746764	-0.699528	-0.107896	-0.968972	0.914421	0.336259	0.98644	0.703629	0.564	0.571771	0	0
NRBP1	-0.177684	0.436561	-0.399532	0.495778	-0.418243	0.621774	0.67719	0.915367	0.89385	0.418719	0.659704	0	0
MOGS	0.7591	0.133581	0.346777	0.200996	0.550738	0.841348	0.583758	0.968961	0.850912	0.155344	0.856447	0	0
IGFBP2	1.90868	0.515727	-0.132841	1.08339	-0.276999	0.282759	0.782686	0.815611	0.936645	1.0337	0.361632	0	0
IGFBP5	1.46398	-1.34734	-0.750482	-2.63242	-1.65081	0.0106464	0.103746	0.437413	0.435138	3.53945	0.0349231	0	0
GGCX	2.76866	-0.552997	0.0482603	-1.28056	0.113459	0.205036	0.910027	0.784293	0.975443	1.19866	0.308371	0	0
HSPE1	2.19576	-0.889988	-0.458174	-2.03225	-1.09999	0.0463433	0.275516	0.648138	0.647908	2.0697	0.134709	0	0
ID2	1.92772	0.000718448	0.503151	0.00154636	1.13283	0.998771	0.261573	0.999506	0.637274	0.854365	0.430417	0	0
ODC1	1.78783	0.858185	1.00058	1.71404	2.04005	0.0914303	0.0455368	0.731597	0.307586	2.402	0.098771	0	0
GORASP2	0.716562	-0.553594	-0.810722	-0.943909	-1.44494	0.348817	0.153423	0.839821	0.512581	1.07661	0.346923	0	0
CEBPZ	1.92556	-0.0634134	0.0655862	-0.13944	0.149207	0.889547	0.881867	0.979255	0.968344	0.0416743	0.959208	0	0
DLX2	2.14296	0.168797	-0.0417651	0.374232	-0.0934551	0.709487	0.925838	0.939063	0.981196	0.122505	0.884912	0	0
ORC2	1.15722	0.373036	-0.0962308	0.697267	-0.179911	0.488197	0.857799	0.881242	0.959139	0.42933	0.652832	0	0
PPP3R1	0.17562	-1.03337	0.223733	-1.09036	0.356403	0.279701	0.722728	0.812599	0.913992	1.13634	0.327471	0	0
MSH6	1.2308	-0.477893	-0.416773	-0.925411	-0.856799	0.358278	0.394798	0.842807	0.741101	0.531733	0.590196	0	0
PLEKHA3	1.11871	0.10481	0.0494724	0.183247	0.0893762	0.855192	0.929066	0.972247	0.982357	0.016793	0.983352	0	0
SPR	-0.103762	-1.14392	-1.56251	-1.40227	-1.90675	0.165735	0.0611081	0.76555	0.350237	1.95219	0.150442	0	0
BCL9	-0.210337	0.436561	-0.539798	0.492878	-0.546777	0.62381	0.58646	0.916085	0.852576	0.540925	0.584885	0	0
TCEANC2	2.20393	-0.155992	0.159185	-0.358466	0.37578	0.721191	0.708341	0.942372	0.908102	0.269609	0.764553	0	0
TMEM59	1.36386	-0.557756	-0.470332	-1.09377	-0.970902	0.278214	0.335304	0.811558	0.703376	0.718027	0.491655	0	0
RPL22	3.59528	-0.97865	-0.813921	-2.41756	-2.00928	0.0185258	0.04879	0.532626	0.316684	3.34948	0.041447	0	0
OPRD1	2.90595	0.476316	-0.125494	1.17459	-0.309364	0.244573	0.758064	0.802916	0.925198	1.22583	0.300409	0	0
C1orf21	0.253548	-2.17393	-0.797305	-2.06933	-1.48664	0.0426159	0.142089	0.638027	0.497408	2.27726	0.110934	0	0
MFN2	0.527475	0.245145	-0.293486	0.388208	-0.463155	0.699169	0.644847	0.938099	0.880457	0.363346	0.696791	0	0
PRDM2	0.898063	-0.275245	0.0383559	-0.475592	0.0720038	0.636007	0.942827	0.920274	0.985321	0.177078	0.838129	0	0
SLC19A2	1.3426	0.768917	0.623625	1.31221	1.08115	0.194205	0.283747	0.781425	0.656483	0.981382	0.38044	0	0
CTSD	2.36404	-0.570197	-0.286096	-1.34712	-0.694053	0.182761	0.490196	0.777219	0.800634	0.907643	0.408676	0	0
APOA1	-0.0473416	-0.75575	-0.411828	-0.819037	-0.533159	0.415848	0.595796	0.858798	0.857682	0.345602	0.709125	0	0
SLC8A2	2.21514	0.744015	0.606686	1.67214	1.37148	0.0994483	0.175082	0.733734	0.542099	1.58914	0.21216	0	0
MED28	3.99612	0.446769	0.448292	1.10157	1.1025	0.274833	0.274433	0.809863	0.647253	0.809653	0.449582	0	0
RNF103	0.0201389	0.698744	-0.502499	0.849721	-0.546118	0.398693	0.586911	0.854762	0.852741	0.989546	0.37744	0	0
RPN2	2.81204	-0.87094	-0.525164	-2.13743	-1.30636	0.0364445	0.196171	0.621764	0.569631	2.32196	0.106407	0	0
SOGA1	2.77439	-0.150221	-0.494951	-0.363319	-1.19905	0.717581	0.234993	0.941474	0.610114	0.756052	0.473722	0	0
PKD2	1.11187	-0.352255	-0.546823	-0.650594	-1.03417	0.517671	0.305005	0.887738	0.678037	0.546636	0.58161	0	0
SPP1	3.12063	-1.4156	-1.16748	-3.35486	-2.79095	0.00134769	0.00694397	0.232363	0.119073	6.45415	0.00281688	0	0
CCNI	2.24858	-0.0939153	-0.727787	-0.225804	-1.74091	0.822083	0.086574	0.962699	0.401397	1.79243	0.174931	0	0
RARRES1	3.35305	-1.47276	-1.72616	-3.6241	-4.2551	0.000580119	7.05904e-05	0.171331	0.00867498	10.546	0.000111852	0	-1
ELL2	3.26053	0.441205	-0.330697	1.05147	-0.788466	0.297053	0.433376	0.820755	0.768519	1.70421	0.190182	0	0
ZFAND5	1.63945	-0.512472	-0.350213	-1.07924	-0.777708	0.284588	0.439648	0.815834	0.773051	0.620173	0.541097	0	0
DDX55	0.511528	-0.334709	-0.126031	-0.481422	-0.205603	0.631882	0.837763	0.918938	0.956452	0.116705	0.890039	0	0
VPS4B	1.50694	-0.640465	-0.710996	-1.26952	-1.47211	0.208918	0.145963	0.78732	0.502347	1.27327	0.287006	0	0
SERPINB10	1.84045	0.797138	1.2289	1.50841	2.39562	0.13644	0.0195706	0.749798	0.202674	2.93382	0.0604877	0	0
NEK9	4.11916	0.269815	1.27521	0.623838	2.93206	0.534983	0.00468636	0.891558	0.0981674	4.77134	0.0117579	0	0
IRF2BPL	2.73657	0.0351588	-0.305375	0.0853821	-0.742775	0.932228	0.460374	0.989	0.784769	0.41495	0.662162	0	0
RHOQ	0.710731	0.794933	-0.293486	1.31627	-0.460373	0.192845	0.646831	0.781425	0.881246	1.70032	0.190884	0	0
TMEM214	0.302386	-1.79011	-0.33097	-1.78273	-0.589962	0.079441	0.557323	0.717402	0.835927	1.64962	0.2003	0	0
ATAD2B	1.95085	0.0330738	-0.711663	0.0750925	-1.59245	0.940379	0.116281	0.990584	0.45817	1.77408	0.177996	0	0
YIPF4	4.56791	0.247698	0.555033	0.614859	1.37522	0.540859	0.173928	0.892424	0.540551	0.949137	0.392531	0	0
AFTPH	1.23548	-0.314064	-0.153761	-0.56722	-0.293789	0.572578	0.769884	0.900672	0.931452	0.160938	0.851693	0	0
LGALSL	3.62978	0.0402083	-0.167036	0.0985495	-0.408834	0.921808	0.684046	0.986618	0.896529	0.144765	0.865512	0	0
SLF2	0.826259	-1.93642	-0.249618	-2.50434	-0.508393	0.0148649	0.612951	0.500484	0.866365	3.50465	0.0360336	0	0
PRLHR	3.19519	0.110341	0.106962	0.2686	0.260377	0.789114	0.79542	0.957206	0.940174	0.0466699	0.954435	0	0
HOXB8	0.794261	-1.78865	-0.437039	-2.3829	-0.90946	0.0202008	0.366569	0.544345	0.721734	2.89211	0.0628423	0	0
HOXB5	0.155144	0.269459	0.210018	0.313457	0.252742	0.754967	0.801289	0.949714	0.943216	0.0552734	0.946272	0	0
HOXB7	0.12454	0.699014	0.844432	0.749292	0.970752	0.456466	0.335379	0.8734	0.70339	0.517614	0.598449	0	0
DUSP1	1.40116	0.277848	1.10448	0.48866	2.07462	0.626776	0.0421064	0.917225	0.296393	2.3527	0.103405	0	0
PANK3	3.8414	-0.19115	0.360793	-0.477713	0.896973	0.634506	0.373143	0.919946	0.726626	0.974177	0.383108	0	0
LRP11	2.08654	-0.52378	-0.736769	-1.14215	-1.6322	0.257707	0.10762	0.805856	0.444165	1.4029	0.253445	0	0
CCDC170	1.8452	0.147152	0.291886	0.31761	0.650253	0.75183	0.51789	0.948773	0.817175	0.211452	0.809979	0	0
PRRX1	-0.149693	0.756256	-1.21151	0.93879	-1.12031	0.351419	0.266826	0.839953	0.640797	2.12544	0.127848	0	0
PDZD11	2.33108	-1.61196	-1.3272	-3.69857	-3.21899	0.000456597	0.00203323	0.168336	0.061995	8.09043	0.000745036	0	0
NUDCD1	0.113731	0.750168	1.42596	0.611379	1.21522	0.543145	0.22881	0.8933	0.603597	0.738388	0.481967	0	0
UFM1	1.63832	-0.29955	-0.290397	-0.63387	-0.63853	0.528457	0.525439	0.889629	0.819328	0.269845	0.764375	0	0
ELF1	1.21244	0.691314	0.0425927	1.29522	0.0790096	0.199965	0.937275	0.783095	0.984428	1.05433	0.354484	0	0
FAM53C	0.773342	0.284683	0.675575	0.432094	1.09861	0.667147	0.276113	0.933036	0.64879	0.612631	0.545115	0	0
EGR1	2.19833	2.11564	2.36932	3.72794	4.18223	0.00041516	9.0795e-05	0.156984	0.0101436	10.5317	0.000113062	0	1
PFN2	2.23812	-1.56845	-0.768084	-3.49508	-1.8636	0.000872787	0.0670327	0.213134	0.363164	6.11676	0.00373212	0	0
NFYB	0.893671	-0.185302	0.121117	-0.31641	0.223846	0.752736	0.8236	0.948773	0.950363	0.147366	0.863274	0	0
DUSP4	2.21317	-0.368654	-0.01969	-0.844606	-0.0466391	0.401522	0.962948	0.855736	0.990019	0.450762	0.639178	0	0
SORBS3	0.35376	-0.524729	1.0867	-0.571286	1.53537	0.569835	0.129693	0.89962	0.479358	2.37391	0.101384	0	0
TARDBP	0.816127	-1.39754	-0.925722	-2.31474	-1.82642	0.0238936	0.0725189	0.575749	0.376123	2.97743	0.0581231	0	0
RDH10	0.237295	-1.34262	-0.679135	-1.6482	-1.10817	0.104282	0.271993	0.737523	0.645509	1.41208	0.251228	0	0
COIL	0.390455	-0.762916	0.413575	-0.932337	0.65651	0.354716	0.513883	0.841209	0.814589	1.2749	0.286559	0	0
SLC35B1	0.0045412	-0.00243998	0.119045	-0.0027235	0.145817	0.997836	0.884531	0.999287	0.968759	0.0144448	0.985662	0	0
TSHZ3	3.40739	0.552233	0.8925	1.33671	2.1524	0.186116	0.0351976	0.778007	0.272329	2.36166	0.102546	0	0
TFG	1.01982	-0.759955	-0.932763	-1.36278	-1.75443	0.177797	0.0842119	0.775979	0.396511	1.69619	0.191634	0	0
NAA50	2.22077	-1.02809	-1.07265	-2.38383	-2.56019	0.0201541	0.0128677	0.544345	0.162787	4.08944	0.0213803	0	0
TNFSF10	3.19268	0.464208	1.41867	1.13346	3.45381	0.261309	0.000992853	0.806597	0.0413605	6.1992	0.00348337	0	1
POLK	2.09742	-0.544558	-1.03904	-1.28499	-2.45374	0.203492	0.0169111	0.783775	0.189504	3.01266	0.0562828	0	0
FYTTD1	2.17539	-1.04965	-0.629571	-2.40158	-1.52521	0.0192816	0.132205	0.538072	0.483058	2.95397	0.0593834	0	0
COPA	2.08122	-0.385845	0.562755	-0.83313	1.29498	0.407914	0.200044	0.856629	0.573542	2.29999	0.108608	0	0
EEPD1	1.23152	-0.148846	-1.10269	-0.288016	-2.01804	0.774278	0.0478436	0.954247	0.314804	2.38281	0.100549	0	0
WIPF3	1.51384	0.224449	-0.104337	0.459805	-0.216028	0.647237	0.829663	0.923866	0.953108	0.238279	0.788688	0	0
HOXA7	5.33329	0.154057	-0.334043	0.370375	-0.80307	0.712343	0.424949	0.939908	0.762042	0.71969	0.490856	0	0
INHBA	2.06896	1.10869	1.30768	2.29595	2.73577	0.0250122	0.00807163	0.587348	0.130661	4.31643	0.0174994	0	0
FTSJ2	1.67331	-0.776044	-0.318812	-1.63837	-0.731138	0.106322	0.467401	0.738836	0.788275	1.34729	0.267317	0	0
TWIST1	0.554369	-0.590376	-0.974437	-0.95313	-1.57404	0.344161	0.120479	0.837418	0.46547	1.2572	0.291476	0	0
TAF1L	2.02833	0.75412	0.753053	1.55217	1.56965	0.125623	0.121498	0.741811	0.466802	1.62445	0.205151	0	0
DCAF10	3.37254	0.44083	0.577604	1.06743	1.39514	0.289844	0.167866	0.817223	0.533856	1.0644	0.351046	0	0
ZC3HAV1	4.09971	2.42172	3.34033	5.66257	7.8027	3.9283e-07	7.82573e-11	0.00082758	2.34511e-07	32.509	1.97669e-10	1	1
EGR2	0.65082	-0.4291	-0.00577204	-0.649185	-0.00955991	0.518575	0.992403	0.887861	0.999224	0.276884	0.759059	0	0
RNF11	2.4214	-1.06089	-0.260165	-2.49393	-0.644177	0.0152666	0.521795	0.507715	0.818672	3.35207	0.0413504	0	0
BHLHE41	1.23866	0.458922	-0.584826	0.912741	-1.10765	0.364853	0.272217	0.847114	0.645608	2.04732	0.137568	0	0
PKN1	1.19828	-0.422548	-1.00603	-0.846214	-1.98521	0.400632	0.0514713	0.854762	0.325213	1.98482	0.145892	0	0
ADGRE5	-0.0025976	-0.928689	-0.715609	-1.10066	-1.01031	0.275225	0.316203	0.809863	0.688443	0.746785	0.478029	0	0
ZNF442	0.18241	0.680023	-0.101877	0.825804	-0.120013	0.412027	0.904854	0.857753	0.974647	0.530309	0.591023	0	0
ZC3H13	2.3345	-0.550985	-0.441326	-1.2966	-1.06329	0.199492	0.291703	0.783095	0.665204	0.955394	0.390154	0	0
ORMDL2	3.39652	-0.0683239	0.355523	-0.16591	0.861265	0.868759	0.392353	0.975955	0.739146	0.60813	0.547527	0	0
PDE1B	1.41428	-0.0360614	0.697238	-0.0650235	1.35939	0.948361	0.178861	0.991058	0.548371	1.29371	0.281425	0	0
LRP1	0.862623	0.520637	0.605129	0.792575	0.95268	0.430996	0.344388	0.86383	0.708344	0.520469	0.59677	0	0
SEC61A1	1.82401	-0.124491	0.0246272	-0.268398	0.0552993	0.789269	0.956075	0.957206	0.989073	0.0599583	0.941857	0	0
RIF1	3.30201	-0.38271	-0.298179	-0.943836	-0.735655	0.348854	0.464666	0.839821	0.787428	0.491785	0.613858	0	0
TTC21B	-0.482581	-0.544812	-1.14558	-0.497349	-1.10173	0.620672	0.274765	0.914659	0.647408	0.60881	0.547162	0	0
NMI	0.0671126	1.66662	2.74917	1.19389	2.04714	0.23699	0.0448135	0.802916	0.305956	2.11474	0.129138	0	0
SLC36A1	-0.207779	-0.611444	-0.688543	-0.669432	-0.813906	0.505662	0.41876	0.884885	0.757074	0.377152	0.687347	0	0
PLA2G12A	1.36142	-0.534765	-0.08575	-1.04998	-0.183974	0.297734	0.854623	0.820797	0.958738	0.628751	0.536565	0	0
SNRPA	0.471062	0.135424	0.046046	0.189312	0.0665326	0.850456	0.947164	0.970219	0.987475	0.0184469	0.981728	0	0
HAUS3	2.43682	-0.322957	-0.382903	-0.770086	-0.923833	0.444123	0.359093	0.868946	0.717199	0.490046	0.61491	0	0
CHPF	1.54063	-0.389625	-1.11219	-0.852383	-2.37294	0.397225	0.0207065	0.854762	0.207629	2.88982	0.0629739	0	0
ENKD1	-0.478357	0.989074	-0.231854	0.79003	-0.170029	0.432469	0.865531	0.864671	0.961298	0.524924	0.594161	0	0
ATP5E	2.93742	-1.651	-0.981137	-3.81688	-2.32984	0.000310482	0.0230276	0.138748	0.219071	7.40269	0.00129416	0	0
SRSF6	1.63458	0.157041	0.233391	0.32423	0.500152	0.746837	0.618708	0.947977	0.867556	0.128742	0.879431	0	0
RAB22A	2.03892	-1.04196	-0.951711	-2.39665	-2.29083	0.0195205	0.0253248	0.538072	0.228139	3.66768	0.0311266	0	0
PTGIS	2.2608	-0.281875	0.79739	-0.625607	1.856	0.533829	0.0681242	0.89152	0.364634	3.33151	0.0421262	0	0
MOCS3	1.05849	0.169241	0.119696	0.307802	0.226047	0.759247	0.821895	0.950834	0.950208	0.0508411	0.950469	0	0
RNF114	1.89931	0.0148133	0.348207	0.0318303	0.777552	0.974708	0.439739	0.992616	0.773051	0.387234	0.680534	0	0
MAGEA10	-0.0849517	0.0330473	-0.568104	0.0404524	-0.658567	0.96786	0.51257	0.992616	0.813656	0.307992	0.73602	0	0
PEPD	-0.222009	2.11021	1.39056	1.54638	1.01291	0.127014	0.314973	0.741811	0.687567	1.23396	0.298067	0	0
PAIP2B	0.0765597	-1.99641	-0.47678	-1.85504	-0.810026	0.0682642	0.42097	0.70021	0.758387	1.72978	0.185625	0	0
MPHOSPH10	1.74185	-0.706328	-0.891481	-1.49196	-1.94509	0.140692	0.0562239	0.750505	0.33875	2.07154	0.134476	0	0
IRGC	-1.01441	0.239265	-2.76211	0.247856	-1.8194	0.805051	0.0735956	0.958825	0.378422	2.54839	0.0862336	0	0
LYPD3	-0.0815828	0.868625	-1.52948	1.1531	-1.35852	0.253218	0.179135	0.804228	0.548774	3.16116	0.0491623	0	0
FBXO9	2.55951	0.057365	-0.276567	0.139389	-0.673788	0.889587	0.502907	0.979255	0.808324	0.378225	0.686619	0	0
RRP36	0.39488	-0.190016	-0.789462	-0.289818	-1.2139	0.772906	0.22931	0.954237	0.603864	0.803824	0.452144	0	0
HIST1H1D	1.64754	-0.541093	-0.63388	-1.17196	-1.41984	0.245619	0.160577	0.802916	0.522382	1.15029	0.323092	0	0
UNC5CL	0.0335628	-0.000720662	-0.335509	-0.000869305	-0.405415	0.999309	0.686544	0.999801	0.898037	0.10934	0.896595	0	0
AARS2	2.32291	-0.507796	0.205701	-1.15351	0.487167	0.253051	0.627828	0.804154	0.872053	1.41992	0.249352	0	0
SOX4	4.78147	0.0780645	0.154721	0.193383	0.382921	0.84728	0.703065	0.970219	0.905116	0.0733168	0.929385	0	0
SSR1	3.63248	0.13841	0.631902	0.330841	1.50331	0.741861	0.137747	0.947404	0.491616	1.24803	0.294057	0	0
ATXN1	2.26827	0.0233701	-0.611627	0.0529506	-1.37858	0.957939	0.172894	0.991767	0.538908	1.31751	0.275066	0	0
LRRFIP1	3.59986	-0.0712813	-0.318216	-0.177479	-0.791525	0.859701	0.431603	0.973828	0.766779	0.345021	0.709533	0	0
EREG	4.86513	0.309331	0.584763	0.764436	1.44443	0.447457	0.153567	0.870983	0.512873	1.04437	0.357915	0	0
EMC3	1.84622	0.0241762	-0.0805743	0.0522766	-0.178189	0.958473	0.859146	0.991785	0.959544	0.0291994	0.971236	0	0
MT2A	0.91498	1.86952	3.371	1.61561	2.97312	0.111168	0.00417048	0.738836	0.092207	4.43082	0.0158267	0	0
GOT2	1.23298	-0.667515	-0.493449	-1.28236	-1.02413	0.204407	0.309682	0.784293	0.682654	0.919995	0.4038	0	0
RAP2A	1.04084	-0.292444	-0.371367	-0.526648	-0.693285	0.600285	0.490675	0.911754	0.800982	0.261924	0.770402	0	0
IRF1	3.06241	0.901821	1.34588	2.16238	3.22025	0.0343868	0.00202554	0.615469	0.061995	5.38834	0.00691078	0	0
NIN	0.406708	-0.523932	-0.449548	-0.763492	-0.743333	0.448015	0.460039	0.87099	0.784769	0.378623	0.686349	0	0
SOX9	3.63698	-0.120385	0.325842	-0.299818	0.808128	0.765302	0.422053	0.952422	0.758958	0.656836	0.521998	0	0
MBOAT7	1.03379	0.0191695	-0.351652	0.0352225	-0.654564	0.972013	0.515128	0.992616	0.814997	0.301833	0.740523	0	0
SLC35F5	0.779967	-0.0578601	-0.345045	-0.0969667	-0.590818	0.92306	0.556753	0.986618	0.835755	0.200786	0.818608	0	0
INSIG2	0.467555	-1.30165	-1.19594	-1.82938	-2.10318	0.0720684	0.0394441	0.707364	0.288217	2.61498	0.0810859	0	0
TNFSF9	-0.340524	-1.78544	0.21673	-1.27706	0.297194	0.20626	0.767295	0.784293	0.930113	1.39917	0.254354	0	0
THOC2	2.99519	-0.356554	-0.284917	-0.869217	-0.697016	0.388023	0.488353	0.854762	0.799749	0.423674	0.656486	0	0
C3	1.25395	0.823096	0.192037	1.54975	0.357791	0.126202	0.721694	0.741811	0.91339	1.31684	0.275243	0	0
SH2D3A	0.838221	0.454894	0.118023	0.739989	0.193385	0.462051	0.847279	0.874674	0.957478	0.294586	0.745859	0	0
TNFSF14	2.54891	0.344024	-0.218768	0.820327	-0.521219	0.415118	0.604039	0.858798	0.86233	0.914783	0.40585	0	0
VASP	1.98031	-0.525731	-0.198864	-1.16871	-0.464013	0.246916	0.644235	0.802916	0.880005	0.692598	0.504037	0	0
CDC25B	1.15185	-0.501894	0.309039	-0.879508	0.610122	0.382463	0.543972	0.853563	0.829169	1.12159	0.332168	0	0
CD93	0.281014	0.870676	1.53074	0.804654	1.47164	0.424041	0.146088	0.861268	0.502347	1.08602	0.343781	0	0
DSTN	3.04457	-0.0705246	-0.138078	-0.172156	-0.337619	0.863866	0.736771	0.974072	0.91645	0.0570006	0.944642	0	0
SNRPB2	0.591026	-0.860037	-0.359232	-1.26186	-0.637639	0.211643	0.526016	0.788746	0.819563	0.796179	0.455528	0	0
TCF15	1.41356	0.262019	-0.498539	0.531899	-0.987817	0.596664	0.327015	0.909834	0.696479	1.18941	0.311132	0	0
SCRT2	2.20046	0.273553	-0.684314	0.624589	-1.53393	0.534493	0.130045	0.89152	0.480043	2.46743	0.0929498	0	0
NCLN	0.548041	-0.485059	-0.407734	-0.754322	-0.698585	0.453462	0.487378	0.872548	0.799257	0.353376	0.703694	0	0
MMP24	2.26223	-0.552671	-0.590226	-1.31673	-1.43505	0.192691	0.156211	0.781425	0.515947	1.26905	0.288173	0	0
PLAGL2	0.110244	-1.12724	-0.961033	-1.30191	-1.49943	0.19768	0.138749	0.782667	0.492688	1.32742	0.272462	0	0
CAPNS1	2.82036	-0.486345	-0.530655	-1.17708	-1.29133	0.243586	0.2013	0.802916	0.575295	1.02203	0.365742	0	0
UBA2	3.11882	0.144479	-0.27488	0.359635	-0.68439	0.720321	0.496235	0.942372	0.803467	0.562571	0.572573	0	0
FFAR1	2.20911	0.467031	0.867332	1.03287	1.95248	0.305609	0.0553215	0.825178	0.336008	1.90822	0.156808	0	0
COX6B1	1.24247	-0.925836	-1.24828	-1.87391	-2.58312	0.0655744	0.0121208	0.694697	0.158375	3.56234	0.0342118	0	0
CCR7	-0.0632889	-0.20647	0.818829	-0.188994	0.916475	0.850704	0.362907	0.970219	0.719908	0.699236	0.500774	0	0
NR1D1	0.988852	0.621359	-0.287539	1.13809	-0.506813	0.259386	0.614052	0.806112	0.86653	1.41927	0.249506	0	0
RRAS	1.0072	-0.380006	-0.230283	-0.657318	-0.422651	0.513367	0.673987	0.885942	0.891896	0.221923	0.801599	0	0
GLTSCR2	1.93332	-0.234616	-0.340294	-0.5316	-0.789763	0.59687	0.432624	0.910054	0.767646	0.324324	0.724214	0	0
FLRT1	2.08127	0.171867	-0.399037	0.387726	-0.897626	0.699524	0.372797	0.938117	0.726143	0.869398	0.424164	0	0
SBDS	-0.102689	-1.48359	-1.47007	-1.59841	-2.02416	0.114948	0.047192	0.740202	0.313204	2.2778	0.110877	0	0
MLX	0.806055	-0.820732	-1.10313	-1.48585	-2.04504	0.142298	0.0450271	0.751694	0.306647	2.23421	0.115482	0	0
NSRP1	1.97104	0.35702	0.281542	0.775048	0.621755	0.441206	0.536343	0.868495	0.824351	0.336926	0.715238	0	0
ELK1	-0.111277	-0.791117	-0.739814	-0.897936	-0.94987	0.372633	0.345802	0.85129	0.709095	0.570414	0.568179	0	0
ATG14	3.01782	0.683027	1.59028	1.54924	3.60241	0.126325	0.000621704	0.741811	0.0310789	6.53099	0.00264298	0	1
DLGAP5	1.4825	-1.29745	-1.60347	-2.74512	-3.45811	0.00786959	0.000979645	0.3934	0.041159	6.66753	0.00236078	0	-1
SGPP1	0.100625	0.273375	-1.08126	0.400645	-1.21602	0.690035	0.228506	0.935532	0.603257	1.41762	0.249901	0	0
PLEKHG3	1.65674	0.524593	-0.24326	1.13224	-0.515377	0.261816	0.608091	0.806597	0.864715	1.42075	0.249153	0	0
CANX	3.79663	-0.743574	-0.550788	-1.82886	-1.35076	0.0721471	0.181596	0.707364	0.552505	1.79929	0.1738	0	0
HELB	3.47065	0.614039	0.363053	1.51365	0.893863	0.135108	0.374792	0.747912	0.727227	1.15809	0.320672	0	0
YEATS4	0.0688953	-0.14144	0.19406	-0.152383	0.256422	0.879371	0.798459	0.976505	0.941915	0.0853648	0.918283	0	0
TAS2R4	1.72105	-0.186417	0.884491	-0.372248	1.92484	0.710955	0.0587609	0.9393	0.344735	3.04005	0.0548935	0	0
ZNF777	0.0131351	2.31864	0.489849	1.83624	0.370752	0.0710337	0.712064	0.707316	0.910017	1.88564	0.160184	0	0
KLF2	0.713219	-0.296852	-1.48546	-0.552061	-2.34635	0.582856	0.0221125	0.905776	0.214253	3.00986	0.0564272	0	0
F2RL3	3.31912	0.398834	0.736109	0.969339	1.78408	0.336077	0.079219	0.834072	0.387605	1.59545	0.210889	0	0
HCFC1R1	0.770399	-1.17024	-1.45327	-2.05106	-2.68422	0.0444192	0.00927469	0.644733	0.138295	3.93758	0.0244638	0	0
HN1L	1.37839	-1.07953	-0.441449	-2.10748	-0.975673	0.039056	0.332953	0.62649	0.701338	2.22479	0.116501	0	0
GFER	0.321639	0.589644	0.452317	0.73734	0.583391	0.463649	0.56171	0.875186	0.839057	0.302572	0.739982	0	0
MON1B	3.09204	0.556147	0.496416	1.36167	1.21514	0.178146	0.22884	0.775979	0.603597	1.11739	0.333519	0	0
AAMP	0.420245	-0.410224	-0.639889	-0.640227	-1.03879	0.524343	0.302865	0.889156	0.676037	0.549279	0.580102	0	0
PTPN12	0.950697	-0.553266	-0.26413	-0.978541	-0.508468	0.331544	0.612898	0.832944	0.866365	0.479017	0.621626	0	0
LRFN1	-0.030941	-0.197974	-0.799529	-0.244593	-0.970237	0.807565	0.335633	0.958841	0.703394	0.509248	0.603396	0	0
RASL11B	1.20662	0.979072	0.504203	1.64377	0.844841	0.105198	0.401392	0.737523	0.746085	1.35134	0.266283	0	0
SDF2L1	0.275143	-1.08141	-0.587566	-1.34246	-0.981546	0.184256	0.330072	0.777727	0.698941	0.9653	0.386421	0	0
CDC42EP1	2.58999	-0.239516	-0.455124	-0.588952	-1.12476	0.557996	0.26495	0.896059	0.640479	0.633017	0.534325	0	0
CCDC117	0.632733	0.490959	0.712709	0.696647	1.06731	0.488582	0.289898	0.881242	0.663632	0.587289	0.558842	0	0
APOL2	1.76898	0.15956	0.55871	0.32721	1.19876	0.744592	0.235104	0.947915	0.610128	0.767899	0.468274	0	0
LIF	1.49113	-0.959382	-0.067734	-1.88359	-0.151243	0.064231	0.880267	0.694697	0.967811	2.1906	0.120285	0	0
PMPCB	0.240734	-1.06025	-1.07176	-1.42273	-1.74755	0.159739	0.0854068	0.761106	0.399359	1.72787	0.185962	0	0
VGF	1.5	-0.169469	0.131037	-0.337763	0.27676	0.736663	0.782869	0.946717	0.936787	0.189439	0.827892	0	0
STRIP2	2.63804	0.00832054	0.653965	0.0189607	1.50952	0.984932	0.136157	0.99594	0.489286	1.50026	0.23092	0	0
SMO	2.39722	1.005	-0.855718	2.37856	-1.95409	0.0204196	0.0551263	0.545522	0.335496	9.41595	0.000263938	0	0
SIRT2	-0.0304242	-0.255564	0.137588	-0.261891	0.162913	0.794259	0.871108	0.957632	0.963491	0.0918619	0.912353	0	0
HOXD11	1.68759	0.00796403	0.213865	0.0165681	0.465595	0.986833	0.643108	0.996692	0.879688	0.13956	0.870009	0	0
PIAS1	0.914707	-1.2128	-0.352199	-1.80479	-0.690884	0.0758794	0.492172	0.714427	0.801324	1.65846	0.198624	0	0
SNAP23	0.245326	-0.692106	-0.527932	-0.893414	-0.816667	0.375031	0.417192	0.852038	0.756744	0.490341	0.614732	0	0
TMOD2	1.72522	0.681812	0.175584	1.40127	0.360283	0.166034	0.719839	0.76555	0.913224	1.059	0.352885	0	0
ALDH1A2	2.37461	-0.251501	-1.01554	-0.606277	-2.4246	0.546506	0.0182007	0.894486	0.196331	3.1842	0.0481438	0	0
COPB1	1.88956	-0.817639	-0.809672	-1.83112	-1.89036	0.071805	0.0633049	0.70733	0.355753	2.30998	0.107601	0	0
MYOD1	0.566326	-1.01499	0.129646	-1.36106	0.219184	0.178337	0.827214	0.775979	0.952	1.46589	0.238627	0	0
CD68	2.58894	-0.13133	0.120784	-0.316122	0.293886	0.752953	0.76981	0.948773	0.93144	0.186137	0.830614	0	0
TXNDC17	0.386142	-0.966638	-1.10026	-1.44001	-1.8626	0.154807	0.0671757	0.7586	0.363271	1.90716	0.156964	0	0
ATP1B2	1.44295	0.0829729	-0.199555	0.165896	-0.404105	0.868769	0.687502	0.975955	0.898159	0.171908	0.84245	0	0
FXR2	1.18288	0.0862158	0.209725	0.15833	0.403653	0.874703	0.687832	0.976282	0.898288	0.0827293	0.9207	0	0
KIAA0391	2.15309	0.979459	0.654498	2.07691	1.39143	0.0418875	0.16898	0.632632	0.535497	2.23984	0.114876	0	0
BCL2L2	0.314906	-1.04422	-0.875595	-1.42148	-1.36064	0.160101	0.178469	0.761106	0.548196	1.29188	0.281921	0	0
FOXA1	2.58715	0.387727	-0.071267	0.934385	-0.171837	0.353667	0.864115	0.840673	0.961192	0.708777	0.496122	0	0
EAPP	0.0376383	0.836631	-0.0697879	0.921022	-0.0741576	0.360547	0.94112	0.8441	0.984898	0.614721	0.543998	0	0
TMEM55B	3.73773	0.256246	0.445209	0.613506	1.06191	0.541747	0.292324	0.892817	0.665469	0.568369	0.569321	0	0
NEDD8	0.874601	-0.435115	-1.34211	-0.837165	-2.41314	0.40566	0.0187318	0.856629	0.198875	3.00261	0.0568018	0	0
RAP1B	3.05575	-0.0971796	0.00993055	-0.237139	0.0242788	0.813317	0.980707	0.96052	0.995216	0.0417214	0.959163	0	0
MAPK8IP3	0.810878	0.717689	0.60344	0.975932	0.83605	0.332825	0.406282	0.833872	0.749398	0.556997	0.575718	0	0
MKNK2	1.87107	-0.0909339	-0.233227	-0.203468	-0.533434	0.839424	0.595607	0.968846	0.857682	0.144943	0.865359	0	0
KLF16	1.00046	-1.07494	-0.754592	-1.94303	-1.51472	0.0564775	0.134836	0.678236	0.487361	2.08439	0.132864	0	0
ZC3H14	3.1142	0.278384	0.321946	0.666446	0.77082	0.507556	0.44369	0.884885	0.775279	0.349736	0.706232	0	0
LMAN1	2.60073	-0.677286	-0.724878	-1.64668	-1.78196	0.104597	0.0795673	0.737523	0.388408	1.96841	0.148163	0	0
DMXL2	-0.387109	0.618845	0.560426	0.469746	0.441218	0.640156	0.660564	0.921642	0.887597	0.138716	0.87074	0	0
ANGEL1	2.51922	0.364599	1.53377	0.740051	3.17258	0.462014	0.0023345	0.874674	0.0663332	5.51004	0.00622953	0	0
CNGB1	0.743739	1.0297	0.73931	1.2909	0.931286	0.201447	0.355255	0.783142	0.714336	0.887682	0.416686	0	0
SEC14L5	2.76678	0.311702	0.904614	0.716103	2.08986	0.47657	0.0406663	0.880487	0.292644	2.25585	0.113171	0	0
CLSPN	3.33272	-0.0204987	0.382335	-0.049946	0.929848	0.960323	0.355994	0.992285	0.71485	0.609036	0.547041	0	0
DTWD1	1.55865	-0.0860353	0.0126671	-0.168187	0.0259786	0.866974	0.979356	0.975671	0.994938	0.0222206	0.978032	0	0
HCN2	5.13255	0.108236	0.13883	0.261725	0.335738	0.794386	0.738183	0.957632	0.917023	0.0622326	0.939722	0	0
KHNYN	0.120951	-0.9174	-0.2223	-1.04309	-0.334625	0.300887	0.739018	0.823104	0.917162	0.56731	0.569914	0	0
LILRA2	1.13413	-0.28889	0.10109	-0.527784	0.200885	0.5995	0.841435	0.91105	0.956839	0.28329	0.754255	0	0
PLPPR2	0.15536	-1.60528	-0.59528	-1.73553	-0.987423	0.087529	0.327207	0.72547	0.696479	1.51557	0.22757	0	0
NCAPG	1.02661	-0.968278	-1.54171	-1.9042	-2.97948	0.0614459	0.00409548	0.689054	0.0910751	4.55316	0.0142194	0	0
ESYT2	2.16774	0.171568	-0.0198788	0.386658	-0.0452138	0.700311	0.96408	0.938142	0.990095	0.112687	0.893609	0	0
ADAMTS2	1.11739	0.641093	0.584711	1.08355	1.01282	0.282686	0.315015	0.815611	0.687567	0.734963	0.483583	0	0
DHX29	1.33783	-0.806292	-0.0315727	-1.51015	-0.0675861	0.135997	0.946329	0.749798	0.987232	1.45537	0.241038	0	0
DHX58	-0.520191	-0.849611	1.70982	-0.501923	1.4643	0.617469	0.148076	0.914136	0.504835	2.08739	0.132492	0	0
ARFGEF3	2.04342	0.63102	0.667182	1.33013	1.42406	0.188264	0.159356	0.780745	0.521221	1.26867	0.288279	0	0
USP40	0.799318	-0.194029	0.108409	-0.322914	0.19651	0.747828	0.844843	0.948118	0.957478	0.137564	0.87174	0	0
GRHL2	0.826411	0.218964	0.326473	0.354716	0.553361	0.723985	0.581972	0.942518	0.849433	0.157164	0.854897	0	0
RRM2B	4.77521	0.11672	-0.699691	0.28183	-1.6907	0.778996	0.095828	0.955484	0.41934	2.27627	0.111036	0	0
RHOBTB2	2.68139	0.433702	1.9922	0.963017	4.47384	0.339215	3.27629e-05	0.836096	0.00536838	11.0895	7.4623e-05	0	1
MED17	0.666974	0.101867	0.0343812	0.163369	0.0575508	0.87075	0.954288	0.975955	0.98875	0.0137331	0.986364	0	0
TRPC4AP	0.874601	-0.108679	-0.358654	-0.1899	-0.640691	0.849997	0.524044	0.970219	0.819328	0.216586	0.805859	0	0
TYMP	1.7167	-0.293181	0.213994	-0.597818	0.46456	0.552101	0.643846	0.895508	0.879881	0.567282	0.56993	0	0
NDUFA2	0.359642	-2.40142	-1.88333	-2.71629	-3.3107	0.00850848	0.00154204	0.411392	0.0547648	6.23077	0.00339269	0	0
UBE4A	0.733886	-0.791642	-0.535163	-1.32592	-1.00894	0.189646	0.316859	0.78077	0.688553	0.958831	0.388855	0	0
TRMT2A	0.154803	-1.1717	-1.29395	-1.44126	-1.88431	0.154456	0.0641319	0.7586	0.357552	1.94138	0.151983	0	0
DGCR14	-0.439286	1.0616	1.47053	0.745521	1.09715	0.458725	0.276745	0.874308	0.649189	0.627729	0.537103	0	0
MICB	0.341967	0.833543	0.275854	1.05127	0.345442	0.297142	0.730911	0.820755	0.915786	0.574235	0.566051	0	0
LDLR	3.41465	0.346339	0.229517	0.857501	0.567435	0.394414	0.572432	0.854762	0.844808	0.380476	0.685094	0	0
NECTIN2	0.70753	0.239488	0.780463	0.325569	1.14558	0.745828	0.256297	0.947915	0.631469	0.696917	0.501912	0	0
XPO7	1.35145	-0.718523	-0.659194	-1.45171	-1.41325	0.151537	0.162497	0.75677	0.524927	1.36874	0.261878	0	0
SAFB2	1.37386	0.416401	0.448944	0.80273	0.896217	0.425144	0.373543	0.861563	0.726754	0.485441	0.617705	0	0
NCAN	-0.077437	0.0390558	0.388806	0.0373163	0.419023	0.970351	0.676623	0.992616	0.893485	0.107557	0.898189	0	0
PLVAP	0.0662162	-0.292891	-1.51671	-0.441437	-1.76392	0.660406	0.0825867	0.929969	0.393694	1.68507	0.193667	0	0
SLC27A1	0.497651	-0.530776	-0.727548	-0.838612	-1.19954	0.404853	0.234803	0.856629	0.609942	0.757478	0.473063	0	0
GLT25D1	0.751468	-1.24282	-1.40428	-2.14521	-2.61792	0.035792	0.0110619	0.621764	0.151041	3.89297	0.0254542	0	0
PGLS	0.184968	-0.681643	-0.609981	-0.901485	-0.921367	0.370759	0.360368	0.850191	0.717864	0.553996	0.577418	0	0
MAS1	2.12191	0.473847	0.561428	1.04152	1.2511	0.301607	0.215516	0.823104	0.590434	0.897984	0.412532	0	0
MLLT1	2.40478	-0.204908	-0.0598221	-0.490206	-0.145355	0.625689	0.884894	0.916769	0.968759	0.126784	0.881148	0	0
ACTN4	4.79017	-0.688686	-0.53681	-1.67685	-1.30456	0.0985199	0.196781	0.733734	0.570037	1.55077	0.220059	0	0
NDUFA10	0.871073	-0.654395	-1.00532	-1.19268	-1.88241	0.237459	0.0643926	0.802916	0.357933	1.8139	0.171414	0	0
CACNG6	1.70224	-0.636673	-0.348394	-1.34868	-0.786973	0.182261	0.434244	0.777219	0.76904	0.917924	0.404613	0	0
ZSWIM6	2.78553	0.553734	0.173918	1.33553	0.419742	0.186502	0.6761	0.778691	0.893329	0.932824	0.398798	0	0
ZNF747	0.439056	-0.666007	0.0888989	-0.878458	0.147446	0.383028	0.88325	0.853563	0.968585	0.615302	0.543688	0	0
JUND	2.14689	0.117185	0.0670367	0.268991	0.156205	0.788814	0.87637	0.957206	0.966051	0.0364924	0.964186	0	0
TRPM4	1.64359	0.145481	-0.0602002	0.304038	-0.128151	0.762099	0.898437	0.951752	0.972904	0.0985498	0.90629	0	0
NUMBL	1.75751	-0.272643	-0.0291968	-0.57589	-0.0650012	0.566738	0.948379	0.897753	0.987788	0.198961	0.820094	0	0
ATXN10	1.23149	-0.200945	-1.24312	-0.420019	-2.43991	0.675898	0.0175127	0.934975	0.192443	3.40317	0.0394849	0	0
CALY	1.9443	0.0816919	-0.363679	0.172602	-0.770108	0.863517	0.444109	0.974072	0.775616	0.503853	0.606608	0	0
MNX1	3.07928	0.0613607	-0.18194	0.147783	-0.438515	0.882986	0.662511	0.97756	0.888105	0.18596	0.83076	0	0
TAF4	3.02736	0.151905	-0.151805	0.358436	-0.358433	0.721214	0.721216	0.942372	0.91339	0.256951	0.774212	0	0
LAMA5	3.38264	-0.162808	0.0723178	-0.404873	0.179586	0.68694	0.858053	0.935483	0.959195	0.179255	0.836317	0	0
PRDM12	0.182979	0.43814	-0.31165	0.579268	-0.39296	0.564471	0.695673	0.896992	0.901423	0.478399	0.622005	0	0
UBE2M	2.51057	-0.250703	-0.248539	-0.584746	-0.585703	0.560804	0.560164	0.896419	0.838188	0.228326	0.79652	0	0
TRIM28	2.75442	-0.0743468	0.0800418	-0.18235	0.197486	0.855892	0.844082	0.972282	0.957463	0.072176	0.930444	0	0
YIPF2	0.0439063	-0.425673	0.505158	-0.434314	0.623055	0.665542	0.535494	0.932607	0.823593	0.564952	0.571236	0	0
EIF2S3	1.10631	-0.503944	-0.679137	-0.909131	-1.27212	0.366741	0.207999	0.848203	0.581159	0.858857	0.428539	0	0
ZC3H4	2.32704	0.310082	0.345185	0.70849	0.796231	0.48125	0.428883	0.880777	0.764781	0.381214	0.684594	0	0
MAP3K10	1.76855	0.144259	0.049509	0.308717	0.10848	0.758554	0.913959	0.950834	0.977027	0.0490564	0.952164	0	0
SESN2	0.375334	-0.359399	-0.914464	-0.523354	-1.32328	0.602561	0.190517	0.912635	0.564137	0.888284	0.416442	0	0
HIP1R	2.27129	1.05964	1.79316	2.20951	3.77769	0.0307766	0.000353043	0.601142	0.0226362	7.20403	0.0015207	0	1
PPAN	-0.288468	-0.77098	-1.59692	-0.938077	-1.66072	0.351782	0.101732	0.839953	0.431105	1.38672	0.257403	0	0
EIF3G	0.209304	0.208452	-0.101674	0.268058	-0.135171	0.789529	0.892907	0.957206	0.971284	0.0842398	0.919314	0	0
ANGPTL6	4.10085	0.10106	-0.128332	0.247833	-0.314264	0.805068	0.754357	0.958825	0.923914	0.158712	0.853581	0	0
ZNF426	3.28217	0.417224	0.668889	1.01338	1.62097	0.314747	0.11001	0.828434	0.44776	1.34122	0.268878	0	0
SLC6A8	3.10858	-0.21588	-0.619656	-0.512199	-1.47093	0.6103	0.14628	0.913004	0.502347	1.11505	0.334273	0	0
ZNF331	-0.601095	1.52353	0.329006	1.12687	0.224157	0.264064	0.82336	0.807351	0.950308	0.711661	0.494725	0	0
GRWD1	1.4363	-0.425346	-0.0453712	-0.836314	-0.0962532	0.406134	0.923625	0.856629	0.980712	0.418792	0.659656	0	0
NOL11	0.358876	-0.390934	-0.0142366	-0.533544	-0.0218897	0.595531	0.982605	0.909439	0.996191	0.182313	0.833778	0	0
PKDREJ	0.00346746	-0.565021	-1.22575	-0.775084	-1.51756	0.441185	0.134119	0.868495	0.486558	1.15168	0.322661	0	0
NUTM2F	-0.278849	1.08699	1.4553	0.79214	1.10267	0.431247	0.274359	0.863842	0.647253	0.646598	0.52726	0	0
SLC35D2	0.421625	0.369717	0.364904	0.453303	0.464083	0.651886	0.644186	0.925966	0.880005	0.140324	0.869347	0	0
PPIL4	0.607574	0.0264002	0.623081	0.0362059	0.990101	0.971232	0.325906	0.992616	0.69614	0.630509	0.535641	0	0
ATP6V1E1	0.721678	-0.795361	-0.199863	-1.17913	-0.363499	0.242774	0.717447	0.802916	0.912084	0.729241	0.486295	0	0
GSE1	0.655043	0.227202	-0.0459856	0.345786	-0.0711241	0.730654	0.943524	0.94473	0.985708	0.0994803	0.905449	0	0
GINS2	1.08938	-1.71777	-0.377014	-2.69466	-0.796115	0.00901853	0.42895	0.419547	0.764808	3.83315	0.0268474	0	0
MRPS25	2.3602	0.496779	0.0629468	1.16175	0.14738	0.249711	0.883302	0.803052	0.968585	0.800117	0.453782	0	0
TBC1D5	0.37607	-0.639716	-1.07307	-0.997705	-1.73798	0.322233	0.0870935	0.82975	0.402749	1.52132	0.226325	0	0
RBSN	2.57529	0.38087	0.407654	0.905335	0.973932	0.368732	0.333809	0.848994	0.701987	0.59096	0.556831	0	0
VPS25	0.205715	-0.853778	-0.921266	-1.136	-1.41543	0.260251	0.16186	0.806112	0.524027	1.12401	0.331393	0	0
G6PC	-0.35167	1.21579	0.596563	1.00089	0.478211	0.320703	0.634153	0.829679	0.874887	0.50122	0.608183	0	0
NDFIP1	1.89675	-0.537003	-0.330775	-1.17517	-0.758754	0.244341	0.450825	0.802916	0.77983	0.710049	0.495506	0	0
EXOC4	-0.0106128	-0.346632	0.459011	-0.348452	0.583662	0.728661	0.561528	0.943818	0.839057	0.443639	0.643683	0	0
FLYWCH1	2.39508	-0.419324	-0.606588	-0.983321	-1.43603	0.329205	0.155934	0.831994	0.515712	1.07801	0.346455	0	0
WDR44	0.0574781	-1.08141	-1.23739	-1.36497	-1.78714	0.177111	0.0787179	0.775979	0.386951	1.74508	0.182953	0	0
ZCCHC9	2.14172	-0.271253	-0.77647	-0.643806	-1.84187	0.522035	0.0701953	0.888863	0.369883	1.74743	0.182545	0	0
KRT15	0.348532	-0.88679	-1.53898	-1.39682	-2.35879	0.167361	0.0214445	0.768306	0.210316	2.81345	0.0675428	0	0
TNS4	0.344943	-0.0713558	-0.230716	-0.0996153	-0.342046	0.920966	0.733453	0.986618	0.916371	0.0618971	0.940037	0	0
PPP1R1B	2.70196	-0.166664	-0.315343	-0.405074	-0.769679	0.686793	0.444362	0.935483	0.775784	0.296476	0.744463	0	0
FMO5	1.67685	0.385898	2.52531	0.641229	4.5117	0.523696	2.86376e-05	0.889156	0.00497969	11.9157	4.07307e-05	0	1
FUS	2.16357	-0.391128	0.0729153	-0.876889	0.170129	0.383873	0.865453	0.853755	0.961298	0.631375	0.535186	0	0
CHSY1	3.17061	-0.0427495	-0.113969	-0.102555	-0.273567	0.918642	0.785311	0.986618	0.93728	0.0382006	0.962542	0	0
SNRPA1	1.03637	-0.243086	-0.169611	-0.430437	-0.320324	0.668344	0.749781	0.933036	0.923111	0.100003	0.904978	0	0
RHPN2	0.186486	-0.442544	-0.487808	-0.567496	-0.696777	0.572391	0.488502	0.90057	0.799815	0.274755	0.760663	0	0
LGALS3	1.45318	-1.00755	-0.295761	-1.94444	-0.643643	0.0563038	0.522139	0.678236	0.818672	1.96239	0.149005	0	0
DNAJB1	1.72026	1.58711	0.512783	3.09926	0.981373	0.00289701	0.330157	0.284815	0.698941	5.018	0.00949717	0	0
ZSWIM4	0.304207	-0.472821	-0.2223	-0.631362	-0.3298	0.530084	0.742644	0.889802	0.919226	0.199442	0.819702	0	0
RFX1	3.11556	-0.243583	-0.339345	-0.59722	-0.833244	0.552498	0.40785	0.895534	0.750231	0.368892	0.692982	0	0
DCAF15	0.982307	0.334784	-0.663937	0.635304	-1.19271	0.527528	0.23745	0.889167	0.61186	1.7226	0.186894	0	0
TRIM21	-0.645926	-0.41204	1.49356	-0.237163	1.17043	0.813299	0.24623	0.96052	0.622306	1.13582	0.327635	0	0
WDR7	0.907316	-0.430345	-0.441204	-0.764801	-0.829114	0.447241	0.410165	0.870983	0.751261	0.425496	0.655307	0	0
SMARCC1	2.99042	-0.750781	-0.810926	-1.8646	-2.0223	0.0668903	0.0473889	0.697712	0.313466	2.53044	0.0876787	0	0
NUP210	0.330498	0.33804	-1.69141	0.563582	-1.99264	0.575036	0.0506306	0.902201	0.322967	3.6075	0.0328522	0	0
EMILIN2	0.790107	0.746952	0.0788204	1.13785	0.118527	0.259487	0.906027	0.806112	0.974655	0.782583	0.46161	0	0
DNHD1	0.567643	0.822479	-0.0604146	1.20759	-0.086067	0.231712	0.931686	0.802916	0.983671	1.04641	0.357209	0	0
RRP8	0.251227	0.512495	0.325991	0.614405	0.401243	0.541157	0.689597	0.892502	0.899712	0.194643	0.823621	0	0
EFR3A	1.78408	0.0562229	-0.17493	0.122874	-0.388345	0.902598	0.699068	0.983148	0.903083	0.142418	0.867537	0	0
PTCD3	2.33963	-0.229139	-0.231212	-0.529346	-0.542398	0.598423	0.589455	0.910821	0.854147	0.191524	0.826178	0	0
ILKAP	0.0702238	-0.907307	-0.864337	-1.14816	-1.26927	0.255239	0.209008	0.805698	0.582828	0.981321	0.380462	0	0
PER2	1.41102	0.459639	-0.545274	0.931968	-1.05661	0.354906	0.29472	0.841209	0.66783	1.9798	0.146583	0	0
RAP1GAP2	0.364635	-0.245957	-0.193752	-0.346102	-0.290364	0.730417	0.77249	0.944729	0.932473	0.0690684	0.933333	0	0
MYBBP1A	0.190799	-1.97208	-0.125171	-1.59431	-0.219575	0.115863	0.826911	0.740202	0.951897	1.49332	0.232456	0	0
RPA1	0.291395	-1.03642	0.0355118	-1.18878	0.0587918	0.238981	0.953304	0.802916	0.98875	0.99103	0.376897	0	0
GRSF1	2.11293	-0.60196	0.0382245	-1.33846	0.0900713	0.185549	0.928516	0.778007	0.982053	1.2801	0.28513	0	0
UTP3	0.499264	0.705679	0.325532	0.915432	0.423682	0.36345	0.673239	0.846041	0.891465	0.41978	0.659013	0	0
H3F3B	3.46081	-0.225222	-0.0506696	-0.540607	-0.121409	0.590682	0.903753	0.909363	0.974647	0.160908	0.851719	0	0
KDM6B	3.78948	0.624488	0.151856	1.51904	0.369354	0.133747	0.713101	0.747652	0.910339	1.25523	0.292029	0	0
BRD8	1.10252	0.129687	0.236515	0.234798	0.448429	0.815126	0.655379	0.96052	0.884333	0.100619	0.904422	0	0
NIP7	1.57732	0.784635	0.220219	1.60488	0.448238	0.113514	0.655517	0.740202	0.884357	1.37146	0.261194	0	0
TERF2	0.620776	0.160097	-0.121477	0.256737	-0.199499	0.798217	0.842514	0.958133	0.956839	0.104622	0.900821	0	0
VPS4A	1.87088	-0.506126	0.646712	-1.05165	1.4708	0.29697	0.146316	0.820755	0.502347	3.21065	0.0470011	0	0
JAG1	1.65862	-0.186855	0.433166	-0.380846	0.947263	0.704597	0.347119	0.938797	0.709992	0.935408	0.397799	0	0
IGHMBP2	0.307036	-0.296966	0.471491	-0.353629	0.637089	0.724796	0.526372	0.942716	0.819571	0.504153	0.60643	0	0
BHMT2	3.24329	0.22237	1.33344	0.501744	3.00108	0.617594	0.00384992	0.914136	0.0873458	5.16831	0.00834427	0	0
AP3B1	2.01777	-0.824406	-0.310845	-1.80426	-0.72419	0.0759636	0.471626	0.714427	0.791211	1.64879	0.200459	0	0
ZBED3	0.719003	-0.859258	-1.35723	-1.4685	-2.24343	0.146936	0.028388	0.75233	0.242659	2.59666	0.0824696	0	0
SLC14A2	1.88614	1.00003	1.15063	2.03695	2.37912	0.0458553	0.0203913	0.648138	0.205966	3.30882	0.043	0	0
PDE6A	2.54858	0.433098	0.831311	0.962315	1.86269	0.339565	0.0671623	0.836096	0.363271	1.73545	0.18463	0	0
XPO4	0.0649695	-0.363543	-0.537645	-0.448114	-0.724209	0.655606	0.471614	0.927091	0.791211	0.267171	0.766404	0	0
CHRM3	1.55985	-0.525346	-0.847219	-1.10007	-1.79563	0.27548	0.0773424	0.809863	0.385138	1.63941	0.202253	0	0
SCO1	4.19626	-0.0260577	-0.304484	-0.0648338	-0.756717	0.948511	0.452036	0.991058	0.780491	0.351842	0.704763	0	0
RNF128	-0.152014	-1.47789	-1.68104	-1.59917	-2.1186	0.114778	0.0380683	0.740202	0.282391	2.43854	0.0954756	0	0
BTBD2	1.03874	-0.405143	-0.649422	-0.74639	-1.23257	0.458204	0.222308	0.874013	0.597042	0.770902	0.466903	0	0
HSPBP1	1.60732	-0.849091	-0.505203	-1.73912	-1.11412	0.0868898	0.269452	0.72547	0.642485	1.55215	0.21977	0	0
CSNK1G2	1.60361	-1.03831	-0.436846	-2.11857	-0.985885	0.0380707	0.327955	0.62649	0.696479	2.24776	0.11403	0	0
MACROD1	3.06596	-0.477053	-0.689568	-1.17812	-1.70601	0.243171	0.0929249	0.802916	0.41501	1.5257	0.225383	0	0
FOPNL	0.0621407	-1.34111	-0.254718	-1.32839	-0.410887	0.188833	0.682548	0.78077	0.896255	0.925093	0.401805	0	0
MED10	0.104632	-0.426879	-0.880577	-0.578052	-1.20358	0.565286	0.233247	0.896992	0.609031	0.724681	0.488467	0	0
PI4KA	0.833521	-0.317905	0.134222	-0.523455	0.247793	0.602491	0.805099	0.912635	0.945136	0.310077	0.734502	0	0
MKRN1	0.757606	-0.982996	0.0131428	-1.48	0.024978	0.143849	0.980151	0.751694	0.995147	1.48533	0.234236	0	0
BTG1	2.73015	-0.780891	-0.0702858	-1.80287	-0.165844	0.0761844	0.86881	0.714427	0.962517	1.9859	0.145745	0	0
IPO8	0.608806	-1.1479	-0.779768	-1.74603	-1.46464	0.0856725	0.147985	0.725284	0.504826	1.75766	0.180786	0	0
E2F5	0.711455	-0.11065	0.0223164	-0.178769	0.038821	0.858692	0.969156	0.973638	0.990999	0.0269368	0.973434	0	0
CCDC59	0.0197202	-0.936655	-1.98103	-1.30694	-2.29033	0.195978	0.0253558	0.782075	0.22814	2.64024	0.0792168	0	0
SBF2	1.46817	-0.415616	-4.27226e-06	-0.813247	-8.9831e-06	0.419135	0.999993	0.859061	0.999993	0.440909	0.645418	0	0
SARAF	0.913432	-0.302457	-0.459569	-0.55213	-0.872676	0.58281	0.386149	0.905776	0.735784	0.38972	0.678865	0	0
RNF122	0.413036	-0.479017	-0.463776	-0.706032	-0.729646	0.482767	0.468307	0.880777	0.78873	0.343807	0.710386	0	0
SYNJ2BP	4.11732	0.660979	0.705532	1.6168	1.72177	0.110911	0.0900103	0.738836	0.410124	1.86319	0.163614	0	0
TTC9	3.84235	-0.410182	-0.784979	-0.989833	-1.89324	0.326036	0.0629141	0.83049	0.354772	1.79342	0.174768	0	0
MED6	1.46801	0.292326	0.72995	0.550215	1.45476	0.584114	0.150693	0.906319	0.509369	1.07908	0.346096	0	0
EIF2S1	1.06731	-0.262955	0.326676	-0.450137	0.624783	0.654154	0.534367	0.926333	0.823352	0.58281	0.561304	0	0
ELP3	0.313994	1.23317	1.24678	1.2505	1.28735	0.215736	0.202675	0.793293	0.575814	1.07412	0.34776	0	0
MBD2	4.49412	-0.0277563	-0.244039	-0.0649609	-0.570546	0.948411	0.570334	0.991058	0.843856	0.195119	0.823231	0	0
IER3IP1	0.155144	-1.50957	-0.971834	-1.78634	-1.58286	0.0788494	0.118452	0.716042	0.461754	1.91262	0.156158	0	0
CCNB1	0.923766	-1.83784	-1.85648	-3.17873	-3.69947	0.00229227	0.000455274	0.264064	0.0261242	8.02053	0.000787703	0	-1
IRAK2	0.904934	0.849408	0.889782	1.26587	1.36718	0.210213	0.176421	0.788157	0.543876	1.16062	0.319889	0	0
VHL	2.07938	-0.31345	-0.481019	-0.714749	-1.11833	0.477401	0.267667	0.880777	0.64174	0.641465	0.529919	0	0
BHLHE40	1.17491	0.8007	0.890783	1.30923	1.49875	0.195206	0.138925	0.781425	0.493192	1.33208	0.271246	0	0
ARL8B	0.289291	-0.659465	0.517027	-0.743773	0.721933	0.459775	0.473003	0.874674	0.791434	1.07423	0.347725	0	0
CHL1	0.595261	0.713566	0.540548	0.982044	0.758559	0.329829	0.45094	0.832245	0.77983	0.529923	0.591247	0	0
EMC7	-0.474498	-0.105043	-0.865996	-0.0970728	-0.788071	0.922976	0.433606	0.986618	0.768833	0.369319	0.692689	0	0
AMPD2	0.655747	0.931403	0.0120439	1.39125	0.0173823	0.169037	0.986186	0.769523	0.997346	1.27445	0.286681	0	0
GSTM3	2.04361	-0.261507	-0.0117724	-0.59155	-0.0276298	0.556266	0.978045	0.895786	0.994348	0.2229	0.800822	0	0
SORT1	0.837317	-0.379175	-1.24143	-0.701276	-2.19788	0.48571	0.0316349	0.880998	0.259034	2.52076	0.0884678	0	0
NOTCH2	0.75104	0.628106	0.126413	0.996938	0.200615	0.322603	0.841645	0.829831	0.956839	0.556087	0.576233	0	0
ARF3	1.97364	-0.0923303	-0.0519724	-0.20234	-0.117055	0.840302	0.907188	0.968961	0.974655	0.020639	0.979579	0	0
SLC38A2	0.765983	-0.457308	-1.43179	-0.813539	-2.36749	0.418968	0.0209878	0.859061	0.20867	2.89387	0.0627406	0	0
CMPK2	-0.0543172	3.23974	5.11312	2.30945	3.7838	0.0242038	0.000346063	0.579437	0.0223833	7.2748	0.00143564	0	1
ANO3	0.747322	-0.577649	1.8641	-0.660115	2.91545	0.511583	0.0049114	0.885794	0.101298	7.24007	0.00147675	0	0
NARS	4.24252	-0.844288	-0.349805	-2.01911	-0.832367	0.0477288	0.408341	0.655533	0.750249	2.05934	0.136025	0	0
HRH4	1.16008	0.886025	0.747631	1.52039	1.30898	0.133409	0.195287	0.747485	0.569263	1.35657	0.26495	0	0
CABLES1	1.98156	-0.21057	-1.12132	-0.489723	-2.52945	0.626028	0.0139345	0.916886	0.169828	3.59949	0.0330893	0	0
EMP1	3.92039	-0.178437	-0.0475975	-0.433562	-0.115249	0.666086	0.908614	0.932925	0.975274	0.10086	0.904205	0	0
PHC2	0.662647	0.389139	0.592623	0.565844	0.905873	0.573506	0.368449	0.901047	0.723408	0.418802	0.65965	0	0
PRPF38A	2.74361	0.664592	0.503698	1.57205	1.19333	0.12094	0.237206	0.741585	0.61166	1.34627	0.267579	0	0
DSG3	1.22146	-0.471773	1.76705	-0.69092	3.26577	0.49215	0.00176675	0.88149	0.058709	8.93267	0.000383799	0	0
DSC1	2.89039	0.619169	1.67606	1.35974	3.68625	0.178752	0.000475138	0.775979	0.0265412	6.94998	0.00187138	0	1
DAGLA	0.273956	0.320888	-0.57365	0.453274	-0.751771	0.651906	0.454984	0.925966	0.782305	0.740918	0.480777	0	0
TCN1	1.6164	-1.12739	-1.15317	-2.39774	-2.58547	0.0194677	0.0120464	0.538072	0.158048	4.15635	0.0201518	0	0
CEP135	1.05019	-0.279037	-0.568704	-0.530716	-1.10812	0.597478	0.272018	0.910229	0.645509	0.614324	0.54421	0	0
BIVM	2.12656	0.159264	0.779337	0.341689	1.72951	0.733721	0.0886075	0.945902	0.406633	1.678	0.194972	0	0
ADAMTS8	0.745993	0.159018	-0.334356	0.264108	-0.552768	0.792558	0.582375	0.957632	0.849821	0.34753	0.707774	0	0
KLB	2.14551	0.10999	0.207481	0.247838	0.476498	0.805064	0.635365	0.958825	0.875073	0.113587	0.892809	0	0
APC	2.29724	-0.582855	-0.913003	-1.3673	-2.1598	0.176383	0.0345951	0.774987	0.269791	2.38743	0.100117	0	0
ADAM19	0.388971	-0.327018	-0.84083	-0.510879	-1.30147	0.611218	0.197829	0.913004	0.570921	0.859952	0.428082	0	0
OASL	2.27996	0.799837	2.7893	1.58269	5.68143	0.118493	3.65219e-07	0.740685	0.00020715	17.1944	1.09509e-06	0	1
HRK	1.66255	0.619557	-0.0916758	1.29001	-0.188334	0.201753	0.851219	0.783169	0.958292	1.29504	0.281066	0	0
RNFT2	1.46617	0.421431	0.161686	0.841964	0.327888	0.402988	0.744082	0.855736	0.920088	0.360229	0.698942	0	0
DTX1	0.786237	-0.361132	-1.48313	-0.673973	-2.45979	0.50279	0.0166535	0.883958	0.188191	3.23132	0.0461278	0	0
TRAFD1	1.1425	0.156535	0.280044	0.277445	0.518979	0.782345	0.605591	0.956099	0.862795	0.134885	0.874068	0	0
HILPDA	1.71546	0.664044	0.497372	1.34595	1.02272	0.183135	0.310345	0.777219	0.68289	0.98734	0.378248	0	0
MDFIC	4.1929	0.0619811	0.844883	0.147046	1.9942	0.883565	0.0504559	0.97756	0.322284	2.47014	0.0927169	0	0
MRAP2	1.52078	-0.720722	-0.411957	-1.41273	-0.864037	0.162649	0.39084	0.761213	0.738204	1.01448	0.368429	0	0
LMO2	3.27985	0.358119	-0.146048	0.859041	-0.350397	0.39357	0.727208	0.854762	0.915608	0.77449	0.46527	0	0
NAT10	0.850476	-0.270437	-0.0768841	-0.461283	-0.142232	0.646181	0.88735	0.923299	0.969729	0.111602	0.894576	0	0
EHF	3.46679	-0.546199	-0.244892	-1.35996	-0.609031	0.178682	0.54469	0.775979	0.829497	0.928104	0.400631	0	0
PRRG4	4.84743	0.566341	1.09245	1.33201	2.56874	0.18765	0.0125845	0.780113	0.160957	3.30072	0.0433162	0	0
GDF11	2.91779	0.109274	0.10313	0.265708	0.251338	0.79133	0.802369	0.957609	0.94397	0.0446594	0.956353	0	0
AGAP2	0.606127	0.512932	0.0148613	0.798525	0.0230438	0.427561	0.981688	0.862029	0.995664	0.413181	0.663319	0	0
CDK4	1.7038	-0.378863	0.0241727	-0.799644	0.0544618	0.426917	0.956739	0.862029	0.989282	0.457298	0.635073	0	0
ZC3H10	0.913689	0.107082	0.242882	0.177762	0.430024	0.859479	0.668643	0.973828	0.889762	0.0933855	0.910968	0	0
ACVR1B	1.23422	-0.872828	-1.02024	-1.71124	-2.0676	0.0919488	0.0427842	0.732998	0.298492	2.44344	0.0950423	0	0
KRT82	1.70659	0.0403902	-0.547641	0.0887632	-1.19282	0.929551	0.237406	0.988882	0.611853	1.02439	0.364909	0	0
HTRA2	1.13362	-1.23665	-1.33369	-2.34829	-2.70966	0.022007	0.00866184	0.567197	0.135234	4.3291	0.0173054	0	0
KCNMB4	1.78425	0.147669	0.0847763	0.311284	0.182901	0.756611	0.855462	0.950565	0.958861	0.0489443	0.95227	0	0
GNS	1.01132	0.452394	-0.178658	0.771706	-0.300809	0.443169	0.764549	0.868895	0.928609	0.612102	0.545398	0	0
MDM2	3.18583	-0.126452	-0.307478	-0.315885	-0.768602	0.753132	0.444997	0.948782	0.776244	0.298495	0.742976	0	0
TMEM231	3.12243	0.591504	0.449707	1.43232	1.08859	0.156987	0.280473	0.761106	0.652188	1.11825	0.333242	0	0
DYNC1LI2	2.83549	-0.219762	0.0449285	-0.5339	0.109824	0.595287	0.912898	0.909439	0.976605	0.237163	0.789562	0	0
PCNX2	2.10247	0.574326	0.142595	1.23992	0.308368	0.219598	0.758818	0.79721	0.925225	0.83342	0.439287	0	0
STX6	0.185239	0.179227	-0.181066	0.21937	-0.223988	0.82707	0.82349	0.964326	0.95031	0.0982868	0.906527	0	0
LAMC1	2.23924	-0.666595	-0.337558	-1.55635	-0.819016	0.124626	0.41586	0.741585	0.755807	1.21223	0.304367	0	0
SP110	2.50281	1.37977	1.68479	2.95103	3.61295	0.00444103	0.000601141	0.319941	0.0306748	7.40006	0.00129692	0	1
MRPL44	-0.0751166	-0.0300614	-0.043707	-0.0319915	-0.0526008	0.97458	0.958216	0.992616	0.98969	0.00140501	0.998596	0	0
USP37	2.44878	0.264895	0.278599	0.618689	0.655612	0.538348	0.514457	0.892064	0.814589	0.271322	0.763256	0	0
CAB39	0.947284	-0.144589	0.152891	-0.238196	0.275101	0.812501	0.784137	0.960295	0.937091	0.131964	0.876614	0	0
COX5B	0.743276	-1.83956	-0.178034	-2.1444	-0.365466	0.0358596	0.715986	0.621764	0.911328	2.6322	0.079807	0	0
REV1	0.932162	-0.440701	-0.209199	-0.756896	-0.395221	0.451929	0.694013	0.871985	0.900724	0.286634	0.751759	0	0
MFSD9	2.63852	-0.357071	0.519902	-0.818492	1.2184	0.416157	0.227606	0.858798	0.602821	2.10113	0.130795	0	0
TMEM127	1.59323	0.184508	-0.324618	0.392565	-0.690432	0.695964	0.492455	0.937214	0.801335	0.601228	0.551248	0	0
C2orf49	2.75557	0.116593	2.28879	0.231499	4.66428	0.817676	1.65671e-05	0.961567	0.0037587	13.8196	1.05328e-05	0	1
ALDH1L2	0.245965	0.183299	1.00782	0.188816	1.1361	0.850843	0.260213	0.970219	0.635326	0.741234	0.480629	0	0
PLXNC1	4.77529	0.240844	-0.0277653	0.569856	-0.0656693	0.570799	0.947849	0.899986	0.987555	0.244313	0.78398	0	0
APPL2	0.813342	-0.206379	-0.642831	-0.351076	-1.08679	0.726701	0.281264	0.943368	0.653059	0.615215	0.543735	0	0
DRAM1	1.4813	0.676786	1.35256	1.12666	2.3489	0.264153	0.0219739	0.807351	0.21333	2.76019	0.0709306	0	0
SLC41A2	0.276216	-0.877226	-0.328546	-1.10959	-0.534158	0.271387	0.59511	0.809155	0.857682	0.615878	0.543382	0	0
MED4	1.07614	-0.330265	-0.594876	-0.622534	-1.14751	0.535834	0.255501	0.891968	0.630713	0.659981	0.520392	0	0
NUDT15	0.0638958	-0.261837	-1.37555	-0.383796	-1.63519	0.70242	0.106989	0.938495	0.443067	1.46238	0.239429	0	0
CHST12	4.43912	0.158177	0.139379	0.393919	0.346521	0.694969	0.730104	0.936728	0.915786	0.0924983	0.911774	0	0
IGF2BP3	2.16905	-0.75336	-0.805575	-1.7487	-1.92116	0.0852069	0.0592317	0.725178	0.345663	2.25951	0.112786	0	0
KDELR2	2.09437	-0.999624	-1.09679	-2.26786	-2.56583	0.0267706	0.0126804	0.588354	0.161763	3.93848	0.0244443	0	0
TBRG4	0.376307	-0.575606	-0.237245	-0.802771	-0.379602	0.425121	0.705515	0.861563	0.906766	0.322537	0.725496	0	0
HUS1	0.214925	0.165844	0.55528	0.195323	0.721541	0.845767	0.473242	0.970219	0.791434	0.278559	0.757799	0	0
TTYH3	1.95068	-0.168752	-0.336131	-0.376633	-0.76619	0.70771	0.44642	0.938964	0.777244	0.293552	0.746624	0	0
TTC5	1.6165	-0.299087	0.121429	-0.593665	0.25815	0.554859	0.797132	0.895786	0.941336	0.381556	0.684363	0	0
NKX2-8	-0.254663	2.17191	1.95638	1.59796	1.44803	0.115047	0.15256	0.740202	0.511622	1.55758	0.218634	0	0
ACSBG1	0.138235	-1.13315	-0.533091	-1.30078	-0.845421	0.198064	0.40107	0.783069	0.746085	0.871374	0.423349	0	0
FAM108C1	0.348532	-0.545342	-0.0314687	-0.724361	-0.0488155	0.471522	0.961221	0.87826	0.990019	0.327814	0.721717	0	0
IREB2	1.58206	-0.327184	-0.353015	-0.688276	-0.770418	0.493802	0.443927	0.88149	0.775479	0.358005	0.70048	0	0
ALPK3	2.11903	-0.3077	-0.753108	-0.728558	-1.78761	0.468968	0.0786413	0.878055	0.386832	1.61598	0.20681	0	0
CIB2	0.710731	-0.0938745	-0.225956	-0.156827	-0.392593	0.875882	0.695944	0.976282	0.901423	0.078103	0.924958	0	0
CALCOCO2	0.152883	0.152449	-0.103315	0.193358	-0.135919	0.847299	0.892318	0.970219	0.971067	0.0547617	0.946756	0	0
VEZF1	0.969715	-0.366454	-0.470933	-0.679816	-0.911645	0.499108	0.365426	0.88266	0.721195	0.448997	0.640291	0	0
TACO1	-0.0222029	-0.441335	-0.267522	-0.494929	-0.347202	0.62237	0.729595	0.91552	0.915786	0.129109	0.87911	0	0
LIMD2	0.100625	-1.56762	-0.806687	-1.68203	-1.29855	0.0975062	0.198825	0.733734	0.572111	1.55417	0.219347	0	0
KAT7	2.78146	-0.394501	0.227063	-0.950081	0.553489	0.345696	0.581884	0.837658	0.849433	1.15658	0.32114	0	0
RTP4	-0.714437	2.46629	3.64278	1.71551	2.71832	0.0911583	0.00846193	0.731597	0.133606	3.77929	0.0281695	0	0
MARCH7	2.60112	0.374282	0.263409	0.889229	0.628102	0.377258	0.532204	0.852764	0.822354	0.417809	0.660296	0	0
GALNT5	0.629067	-0.599234	-0.411786	-0.964506	-0.742336	0.338474	0.460638	0.835954	0.784769	0.510232	0.602812	0	0
KCTD3	0.283881	-0.282484	-1.1531	-0.436568	-1.66034	0.663915	0.101809	0.931726	0.431304	1.48164	0.235062	0	0
HS6ST1	1.6812	-0.458959	0.860946	-0.892274	1.85938	0.375636	0.0676369	0.852189	0.363837	3.94169	0.0243746	0	0
UGGT1	4.32507	0.217563	0.818149	0.529578	1.98411	0.598263	0.051597	0.910753	0.325728	2.11094	0.129598	0	0
KIAA0368	1.69351	0.521232	0.424228	1.06212	0.882387	0.292229	0.380917	0.818409	0.731906	0.646338	0.527395	0	0
SLC31A2	-0.727512	1.03135	2.65392	0.65719	1.97902	0.513449	0.052182	0.885942	0.327459	2.03188	0.139579	0	0
STX17	0.504894	-0.356714	-0.740099	-0.585418	-1.24441	0.560355	0.217951	0.896419	0.592821	0.775181	0.464957	0	0
BAAT	0.269948	0.31267	0.618788	0.371589	0.794391	0.711444	0.429946	0.9393	0.765904	0.315966	0.730231	0	0
GABBR2	0.656333	0.202779	-0.528379	0.345914	-0.873713	0.730558	0.385588	0.94473	0.735638	0.790174	0.458204	0	0
DERL1	0.459616	-1.26449	0.664448	-1.3195	1.14755	0.191769	0.255489	0.781425	0.630713	3.04809	0.0544925	0	0
RANBP6	0.807571	-0.841815	-0.336376	-1.38309	-0.636248	0.171511	0.526916	0.769882	0.82022	0.958512	0.388975	0	0
DMRT2	0.527475	-0.728595	-1.474	-1.27346	-2.36024	0.207526	0.0213674	0.786127	0.21021	2.79118	0.0689385	0	0
TMEM63B	0.343959	0.635796	0.10922	0.740522	0.126026	0.46173	0.900112	0.874674	0.973735	0.313954	0.731687	0	0
TTBK1	1.60972	-0.217508	0.0761044	-0.430562	0.158953	0.668254	0.874213	0.933036	0.965261	0.18606	0.830678	0	0
RIPK1	0.480979	-0.710724	-0.563638	-1.08872	-0.965286	0.280419	0.338087	0.812605	0.704597	0.710773	0.495155	0	0
MRPS18B	0.995735	-0.192252	-0.396652	-0.34916	-0.737951	0.728132	0.46328	0.943647	0.786571	0.272548	0.762329	0	0
FAM8A1	1.45838	-0.493489	-0.108106	-0.970014	-0.228668	0.335744	0.819866	0.834072	0.949173	0.514269	0.600422	0	0
THAP12	1.1488	0.17755	0.25384	0.319214	0.476926	0.750619	0.635062	0.948695	0.875034	0.118077	0.888824	0	0
TTPA	0.616032	0.9958	-0.0943142	1.45439	-0.130596	0.150795	0.896511	0.756387	0.972453	1.54816	0.220607	0	0
GGH	-0.0791921	-1.05741	-0.723622	-1.17759	-0.999849	0.243382	0.321203	0.802916	0.691096	0.806005	0.451183	0	0
SLCO5A1	0.465006	-1.37347	-0.652546	-1.71124	-1.19583	0.0919489	0.236238	0.732998	0.610658	1.54133	0.222047	0	0
TGS1	0.891001	-0.567191	-0.43883	-0.945837	-0.804956	0.34784	0.423868	0.839129	0.760898	0.520803	0.596575	0	0
HTR3B	-0.30925	0.607098	-1.14239	0.652043	-0.976113	0.516741	0.332736	0.88764	0.701338	1.34295	0.268433	0	0
SORL1	-0.0569609	-0.655422	-1.37923	-0.846557	-1.70218	0.400442	0.093645	0.854762	0.416586	1.44871	0.242577	0	0
BUD13	-0.583177	-1.25052	-1.56692	-1.04061	-1.60571	0.302029	0.113331	0.823104	0.45408	1.32684	0.272615	0	0
FDX1	1.27242	-0.459872	-0.473911	-0.904783	-0.977506	0.369022	0.332052	0.848994	0.70104	0.593146	0.555638	0	0
C11orf1	3.48932	0.361793	0.746272	0.872988	1.79361	0.38598	0.0776679	0.854475	0.385458	1.60889	0.20821	0	0
ARHGAP20	0.396426	0.315108	-0.797294	0.49963	-1.14554	0.619073	0.256311	0.914136	0.631469	1.42283	0.248658	0	0
UNC13C	3.53963	0.268095	0.793215	0.64344	1.89505	0.52227	0.0626695	0.888956	0.354502	1.85725	0.164534	0	0
CTDSPL2	0.66248	-0.912789	-0.650802	-1.4384	-1.193	0.155262	0.237338	0.758875	0.611785	1.18416	0.312712	0	0
THBS1	2.10619	0.0323482	0.345226	0.0728952	0.79991	0.94212	0.426764	0.990726	0.763116	0.39124	0.677847	0	0
NUSAP1	1.68452	-1.06969	-1.25444	-2.14313	-2.61251	0.0359652	0.0112211	0.621764	0.151807	3.8795	0.0257612	0	0
KIF23	1.28066	-1.56286	-0.720101	-2.8218	-1.58675	0.00637832	0.117568	0.362474	0.4605	4.0019	0.0231053	0	0
NOX5	1.62861	1.05844	0.57512	2.07702	1.12905	0.0418772	0.263152	0.632632	0.63878	2.16246	0.123493	0	0
HAUS2	3.26247	0.120306	0.392835	0.291627	0.951025	0.771528	0.34522	0.953944	0.708653	0.474767	0.624234	0	0
RPLP1	4.68608	-0.518827	-0.143877	-1.27829	-0.353566	0.205829	0.724842	0.784293	0.915019	0.871387	0.423344	0	0
RMDN3	0.130652	-0.158903	-0.775168	-0.224491	-1.05832	0.8231	0.293942	0.963202	0.667344	0.621909	0.540177	0	0
ADAM10	3.68831	-0.457601	0.0943314	-1.14449	0.234949	0.256742	0.815009	0.805698	0.94794	1.08931	0.34269	0	0
RSL24D1	1.04359	0.344487	0.0604261	0.59894	0.106727	0.551357	0.915344	0.895371	0.977308	0.204131	0.815892	0	0
MNS1	1.79969	-1.44736	-1.23816	-3.05148	-2.80297	0.00332927	0.00671825	0.293397	0.117426	5.74332	0.00511067	0	0
TTLL7	2.47306	0.776928	0.538271	1.7936	1.2457	0.0776696	0.21748	0.715798	0.592277	1.68965	0.192828	0	0
FNBP1L	2.39486	-0.576746	-1.06165	-1.36818	-2.51916	0.176107	0.014309	0.774987	0.173248	3.18096	0.0482857	0	0
ARHGAP29	2.91198	-0.546255	-0.969177	-1.34787	-2.39358	0.182521	0.0196703	0.777219	0.203279	2.87984	0.0635525	0	0
ADCY3	-0.280742	1.11505	1.59488	0.807574	1.21823	0.42237	0.227671	0.860955	0.602884	0.768304	0.468088	0	0
ACTR2	2.86756	-1.70454	-1.27551	-4.13895	-3.17713	0.000105335	0.0023032	0.090632	0.0658255	9.38339	0.000270642	0	0
SIX3	0.378628	-0.545342	0.0634796	-0.726379	0.0994976	0.470293	0.921059	0.87826	0.980157	0.406532	0.667687	0	0
LRPPRC	1.65348	-0.320547	-0.00207553	-0.660492	-0.00455725	0.511342	0.996378	0.885794	0.999406	0.28884	0.750117	0	0
KIF11	3.01258	0.0742822	0.297354	0.180314	0.723189	0.857484	0.472236	0.972996	0.791244	0.283409	0.754165	0	0
ARL3	1.01698	-0.954603	-1.12791	-1.81805	-2.23287	0.0738045	0.0291135	0.709343	0.245934	2.82102	0.0670749	0	0
DBR1	0.0238573	1.92198	1.85267	1.46857	1.4305	0.146918	0.157508	0.75233	0.518072	1.40149	0.253789	0	0
DNAJC13	2.30689	-0.152375	-0.488287	-0.360989	-1.16316	0.719314	0.249146	0.942372	0.624464	0.708908	0.496059	0	0
SLFN12L	2.08692	0.479543	0.495092	1.06663	1.11655	0.290204	0.26842	0.817223	0.642151	0.795626	0.455774	0	0
BARD1	0.1448	-1.26202	-0.736262	-1.4143	-1.20578	0.16219	0.232403	0.761106	0.607909	1.16588	0.318271	0	0
PPIG	2.4735	-0.877442	-0.594456	-2.11385	-1.47173	0.0384874	0.146063	0.62649	0.502347	2.34889	0.103772	0	0
HECW2	0.51764	-0.400238	0.0321457	-0.585359	0.0531856	0.560394	0.957752	0.896419	0.989628	0.251071	0.77874	0	0
WDR12	4.22577	0.410918	0.650216	1.01038	1.59414	0.316174	0.115903	0.828434	0.457976	1.30097	0.279471	0	0
ITGAV	1.71196	-0.45043	-0.471235	-0.970359	-1.0549	0.335573	0.295492	0.834072	0.667937	0.687189	0.506712	0	0
WBP11	1.80293	-0.891812	-0.177084	-1.8699	-0.40771	0.0661392	0.684867	0.694697	0.896935	1.93357	0.153104	0	0
ATF7IP	2.30763	-0.488278	-0.157341	-1.14979	-0.381811	0.254568	0.703884	0.805524	0.905617	0.685868	0.507368	0	0
TRHDE	2.07287	0.251651	0.345045	0.547701	0.766626	0.585829	0.446163	0.907354	0.777173	0.311873	0.733196	0	0
SLC16A7	4.72437	0.240353	0.259132	0.581789	0.626688	0.562782	0.533125	0.896955	0.822814	0.244411	0.783904	0	0
INTS13	0.758222	-0.565247	-1.13167	-1.02891	-2.03755	0.307451	0.0457931	0.825502	0.308326	2.07588	0.13393	0	0
BCAT1	0.883394	-0.82017	-0.851854	-1.45215	-1.61691	0.151414	0.110887	0.75677	0.449313	1.58343	0.213318	0	0
ABCC9	2.48743	-0.094533	-0.0598466	-0.227361	-0.145388	0.820878	0.884868	0.962653	0.968759	0.0265167	0.973843	0	0
HAL	-0.383521	0.0287786	-2.00916	0.0386232	-1.52199	0.969313	0.133008	0.992616	0.484475	1.58448	0.213103	0	0
CDK17	0.555983	-0.971375	-0.471308	-1.38848	-0.830103	0.169875	0.40961	0.769763	0.750936	0.976238	0.382343	0	0
TMCC3	0.801638	-0.112028	0.278902	-0.17297	0.463131	0.863229	0.644864	0.974072	0.880457	0.216344	0.806053	0	0
MNAT1	0.592346	1.22436	0.651351	1.64471	0.871393	0.105004	0.386843	0.737523	0.735815	1.35413	0.26557	0	0
TRMT5	0.799727	-0.273041	-0.579745	-0.490238	-1.0633	0.625666	0.291697	0.916769	0.665204	0.566451	0.570395	0	0
RAB21	4.53216	0.338885	0.138522	0.843234	0.344389	0.402283	0.731699	0.855736	0.915884	0.359498	0.699447	0	0
LYZ	0.947898	-0.684653	-1.38407	-1.30568	-2.53953	0.196402	0.0135762	0.782075	0.167816	3.22548	0.0463732	0	0
LIPG	2.19564	0.56519	0.319872	1.27606	0.725943	0.206612	0.470558	0.784476	0.790805	0.819317	0.445366	0	0
PSMC1	3.37792	-0.624791	-0.683476	-1.5675	-1.71561	0.121999	0.0911409	0.741585	0.41242	1.80744	0.172465	0	0
PEBP1	-0.210337	-1.25052	-0.437788	-1.03772	-0.633658	0.303363	0.528595	0.824513	0.820868	0.547212	0.581281	0	0
C12orf49	2.32616	0.204467	-0.0392839	0.484293	-0.0935827	0.629855	0.925737	0.918101	0.981194	0.192413	0.825449	0	0
MOCOS	3.5304	0.422661	0.97748	0.998606	2.2983	0.3218	0.0248699	0.82975	0.226259	2.6562	0.0780596	0	0
LRP6	1.99435	0.0571412	0.271606	0.123987	0.607383	0.90172	0.545776	0.983022	0.830238	0.205987	0.814389	0	0
HS3ST2	0.614034	-0.234519	0.200893	-0.333862	0.308943	0.739591	0.758383	0.947278	0.925225	0.206703	0.81381	0	0
XYLT1	1.8267	-0.218514	-0.565121	-0.483402	-1.26174	0.630483	0.211686	0.918353	0.586892	0.810495	0.449213	0	0
NUAK1	1.87385	-0.635259	-1.00967	-1.44491	-2.31526	0.153432	0.0238634	0.757136	0.223013	2.73523	0.0725775	0	0
MRPS27	0.273956	-0.0908185	-0.0807441	-0.120692	-0.115626	0.904318	0.908316	0.983533	0.975143	0.00932057	0.990724	0	0
KLHL5	0.493234	-0.0539914	-0.699601	-0.0875252	-1.09122	0.930531	0.279325	0.988954	0.651206	0.735276	0.483435	0	0
UBE2K	1.25056	-0.147338	-0.434383	-0.286895	-0.860278	0.775133	0.392893	0.954259	0.739502	0.383718	0.682902	0	0
KLF3	0.241958	-0.894644	-0.554344	-1.1379	-0.890443	0.259464	0.376611	0.806112	0.728714	0.716315	0.492479	0	0
TBC1D1	0.556042	1.02023	0.750015	1.30212	0.967024	0.197608	0.337224	0.782667	0.704033	0.914315	0.406035	0	0
RSBN1	0.341018	0.363274	-0.3215	0.511148	-0.43388	0.611031	0.665856	0.913004	0.889412	0.447534	0.641216	0	0
PPP2R5A	1.15543	-0.803016	-0.059711	-1.35771	-0.118822	0.179393	0.905794	0.77607	0.974655	1.13077	0.329236	0	0
PSMA6	0.310625	-1.92933	-0.745089	-1.99049	-1.38398	0.0508731	0.171241	0.667703	0.537297	2.08176	0.133193	0	0
MAN2A1	1.46872	-0.136562	-0.365517	-0.284885	-0.779257	0.776665	0.438741	0.955117	0.772353	0.310935	0.733878	0	0
EPB41L4A	0.527643	0.407092	-0.645418	0.649049	-0.967793	0.518662	0.336843	0.887861	0.704028	1.32402	0.273352	0	0
ENOX1	-0.337172	1.35151	1.81296	0.965055	1.35615	0.338202	0.179885	0.835723	0.549834	0.974476	0.382997	0	0
DGKH	5.66662	-0.242209	-0.581611	-0.58601	-1.40739	0.559959	0.164219	0.896409	0.528291	0.999606	0.373777	0	0
USP22	1.95354	-0.0904849	0.00532202	-0.200969	0.0121847	0.841369	0.990317	0.968961	0.99833	0.0286571	0.971762	0	0
MSMO1	0.295708	-1.02385	-0.535912	-1.35573	-0.863433	0.180018	0.39117	0.777152	0.738426	0.941957	0.395277	0	0
ICE2	1.46968	-0.177666	0.0856285	-0.355564	0.181734	0.723353	0.856374	0.942518	0.958991	0.149381	0.861545	0	0
GPATCH2L	2.36515	0.214739	0.0727213	0.506884	0.172838	0.614003	0.863332	0.913004	0.961095	0.132797	0.875887	0	0
SNW1	1.26393	0.120328	-0.0844927	0.229036	-0.165419	0.819582	0.869143	0.961908	0.962617	0.078472	0.924618	0	0
MIB1	1.54762	-0.382217	-0.450291	-0.785196	-0.960672	0.435277	0.340384	0.866019	0.705721	0.523405	0.59505	0	0
TMEM260	-0.105518	-0.486983	-1.75977	-0.666522	-1.9149	0.507507	0.0600408	0.884885	0.346946	1.88985	0.159548	0	0
AP5M1	0.181529	-0.50104	0.670711	-0.535927	0.936709	0.593893	0.35248	0.909439	0.712839	1.1111	0.335551	0	0
ZNF430	2.53593	-0.063959	0.830391	-0.14082	1.86954	0.888461	0.0661897	0.979007	0.362055	2.51885	0.0886247	0	0
IPO5	0.010101	0.321541	-1.18802	0.447918	-1.2995	0.655746	0.198501	0.927091	0.571512	1.6476	0.200685	0	0
PALB2	0.0965492	-0.257521	-1.31546	-0.386372	-1.66	0.700521	0.101876	0.938142	0.431344	1.50901	0.229001	0	0
DSG2	3.49851	-0.407646	-0.421697	-1.01587	-1.04985	0.313573	0.297789	0.828434	0.670765	0.711778	0.494669	0	0
RNF138	-0.0763633	-0.570448	-0.10477	-0.596899	-0.138123	0.55271	0.890583	0.895534	0.970541	0.195281	0.823099	0	0
LPIN2	0.407127	0.152449	0.689449	0.194067	0.966464	0.846747	0.337502	0.970219	0.704033	0.52277	0.595421	0	0
THOC1	-0.225935	-0.463239	-1.02705	-0.515499	-1.19796	0.608006	0.235413	0.913004	0.610451	0.722202	0.489652	0	0
USP14	2.4067	-0.0542327	-0.250564	-0.130333	-0.606362	0.896718	0.54645	0.981982	0.830653	0.203755	0.816197	0	0
HERC2	1.29088	-0.0330108	-0.223277	-0.064777	-0.449539	0.948556	0.654583	0.991058	0.883851	0.118108	0.888796	0	0
SLC7A5	1.72863	0.622234	1.57724	1.08298	2.86569	0.282938	0.00564673	0.815611	0.108287	4.18769	0.0196018	0	0
ARL1	0.237295	-1.13194	-1.14802	-1.57828	-1.78267	0.119502	0.0794504	0.741585	0.387965	1.90355	0.157499	0	0
UTP20	1.75392	-0.272638	-0.283804	-0.593949	-0.640239	0.55467	0.524336	0.895764	0.819328	0.254941	0.775756	0	0
TTC19	0.900366	-0.384296	-0.00131909	-0.641964	-0.00245459	0.523222	0.998049	0.889156	0.999406	0.273698	0.76146	0	0
STX2	0.68225	-0.492203	-0.428682	-0.824636	-0.77344	0.412685	0.44215	0.85794	0.774339	0.426951	0.654366	0	0
BFAR	1.46953	0.895683	0.91359	1.66933	1.74485	0.100006	0.0858799	0.733734	0.399763	1.94562	0.151376	0	0
KPNA3	1.14432	-0.79229	-0.267864	-1.47636	-0.559916	0.144821	0.577519	0.751694	0.846916	1.111	0.335582	0	0
SFSWAP	1.60381	0.655307	-0.0834673	1.35536	-0.170028	0.180135	0.865532	0.777196	0.961298	1.39757	0.254743	0	0
MPP5	0.939431	-0.575231	-1.0255	-1.05771	-1.90705	0.294218	0.0610685	0.820119	0.350159	1.82566	0.169519	0	0
C14orf166	1.20896	-0.337822	-0.117069	-0.626538	-0.233417	0.533222	0.816193	0.891343	0.948495	0.200526	0.81882	0	0
SLC6A4	2.16016	0.0727622	0.0383083	0.165194	0.0884038	0.86932	0.929836	0.975955	0.982889	0.013667	0.986429	0	0
UTP6	1.6399	-0.595388	-0.238684	-1.25512	-0.539935	0.214064	0.591142	0.791263	0.855498	0.792782	0.45704	0	0
PSMD11	1.7955	-0.723921	-0.873683	-1.61866	-2.01073	0.110509	0.0486316	0.738836	0.315863	2.27227	0.111451	0	0
TAOK1	3.23902	-0.15563	-0.217223	-0.384419	-0.536769	0.70196	0.593315	0.938495	0.856823	0.153037	0.858416	0	0
CUX2	0.100625	0.0114669	0.779144	0.0120459	0.968405	0.990427	0.33654	0.996939	0.703965	0.617525	0.542505	0	0
ALDH2	4.7514	0.222943	0.552839	0.545742	1.35183	0.587168	0.181255	0.908061	0.551823	0.925023	0.401832	0	0
ERP29	0.59307	-2.12501	-0.93229	-2.64434	-1.84494	0.0103152	0.0697403	0.437413	0.369684	3.67846	0.0308275	0	0
NAA25	1.00437	0.00970976	-0.763694	0.0186832	-1.42701	0.985153	0.158506	0.996052	0.520079	1.37559	0.260164	0	0
ZFAND6	2.40315	-0.482694	-0.441094	-1.15581	-1.07382	0.252118	0.286993	0.804027	0.66016	0.8319	0.439938	0	0
CHRNB4	0.0201389	0.251505	-0.214587	0.286041	-0.246589	0.775784	0.806027	0.954567	0.945181	0.142106	0.867806	0	0
MESDC2	2.48428	-0.48971	-0.197284	-1.17212	-0.481542	0.245555	0.631797	0.802916	0.874363	0.694217	0.50324	0	0
CDH1	2.34038	-0.27764	-0.333332	-0.664924	-0.809451	0.508522	0.421298	0.885289	0.758431	0.372741	0.69035	0	0
AARS	0.736681	-0.217475	-0.334041	-0.368829	-0.589308	0.71349	0.557759	0.94047	0.835987	0.17731	0.837936	0	0
NDST1	0.865933	-1.37989	-0.0848861	-2.07579	-0.169632	0.041994	0.865842	0.632632	0.961316	2.65705	0.0779983	0	0
CSNK1A1	3.14062	-0.632634	-0.126711	-1.51518	-0.304706	0.134721	0.761593	0.747652	0.926973	1.28462	0.283894	0	0
CYSTM1	0.86946	-0.191133	0.0286059	-0.323539	0.0520685	0.747357	0.958639	0.948053	0.98969	0.0828231	0.920614	0	0
PFDN1	0.608806	-1.1635	-0.198867	-1.4462	-0.363967	0.15307	0.7171	0.757136	0.911958	1.13173	0.328931	0	0
ANAPC5	0.66241	-1.2654	-0.84874	-1.89037	-1.6211	0.0633025	0.109983	0.693406	0.44776	2.09133	0.132003	0	0
GNB5	2.93106	0.436516	0.621146	1.06447	1.51683	0.29117	0.134303	0.818195	0.486984	1.21284	0.304188	0	0
MYO5C	0.863821	-0.297103	-0.482816	-0.524093	-0.881168	0.60205	0.381571	0.912635	0.732687	0.392877	0.676751	0	0
AP4E1	2.02848	0.342146	-0.403426	0.760354	-0.886068	0.449875	0.378946	0.871796	0.730403	1.35799	0.264591	0	0
MAPK6	7.36446	-0.546744	-1.24963	-1.32154	-3.02012	0.191093	0.00364495	0.781425	0.0844937	4.58425	0.0138385	0	0
SPPL2A	5.36903	0.288087	0.501401	0.709617	1.23571	0.480556	0.221149	0.880777	0.596314	0.769097	0.467726	0	0
SPG11	0.685635	0.292516	0.0503751	0.465155	0.0816265	0.643422	0.935202	0.923004	0.984258	0.123376	0.884144	0	0
SLC30A4	0.743306	-1.02576	-0.590011	-1.66639	-1.12684	0.100593	0.264079	0.735469	0.640312	1.44591	0.243227	0	0
EIF3J	2.80276	-0.535515	-0.457873	-1.27848	-1.10098	0.205762	0.275088	0.784293	0.647728	0.959395	0.388642	0	0
HACD3	2.37763	-0.938955	-1.00277	-2.24344	-2.4447	0.0283876	0.0173022	0.595668	0.191349	3.68335	0.0306928	0	0
AAGAB	0.290209	-0.894644	-0.474926	-1.13384	-0.775682	0.261151	0.440835	0.806597	0.773853	0.671852	0.514377	0	0
TIPIN	0.358152	0.0329065	0.0120439	0.0457349	0.0176725	0.963666	0.985956	0.992616	0.997342	0.00106383	0.998937	0	0
RAB11A	1.04696	-1.08678	-0.895492	-1.92417	-1.72548	0.0588462	0.0893365	0.68547	0.408384	2.23972	0.114888	0	0
SLC24A1	0.245397	-1.03262	-1.25814	-1.47488	-1.96683	0.145218	0.0536044	0.751694	0.330954	2.09523	0.131521	0	0
PRPF40B	0.505463	0.709884	-0.984529	1.1888	-1.35044	0.238973	0.1817	0.802916	0.55263	3.22821	0.0462581	0	0
CCNT1	0.703643	0.123798	-0.270381	0.207757	-0.457779	0.836088	0.648684	0.967767	0.881997	0.231887	0.793708	0	0
HCN4	1.1494	-1.21203	-0.811474	-2.27557	-1.71782	0.0262774	0.0907343	0.588171	0.411353	2.8134	0.0675457	0	0
SEMA7A	0.889346	0.768537	0.987248	0.99493	1.31305	0.32357	0.193923	0.830276	0.567192	0.938391	0.396648	0	0
FAF2	1.83632	-0.486071	-0.659447	-1.07759	-1.50235	0.28532	0.137996	0.816066	0.491768	1.19955	0.308106	0	0
RBM25	3.19001	-0.0329627	0.104532	-0.0808388	0.256423	0.935826	0.798458	0.989524	0.941915	0.0620112	0.93993	0	0
LTBP2	4.82021	0.166994	0.761454	0.397418	1.81035	0.692401	0.0750031	0.936183	0.38106	1.81057	0.171956	0	0
VSX2	0.0286062	0.797749	0.288947	0.786384	0.2811	0.434586	0.779554	0.866019	0.934982	0.317577	0.729067	0	0
SERPINA10	0.0538232	0.00948017	-1.47617	0.013738	-1.6749	0.989082	0.0989041	0.996939	0.426446	1.88565	0.160181	0	0
SPAG9	3.33767	0.651417	0.67739	1.61328	1.67393	0.111675	0.0990947	0.738836	0.426446	1.8028	0.173224	0	0
ATP5B	2.31343	-0.458124	-0.108954	-1.05893	-0.259573	0.293671	0.796038	0.819615	0.940488	0.609222	0.546941	0	0
RBMS2	1.7112	0.149164	0.0576695	0.316704	0.125507	0.752514	0.900521	0.948773	0.97382	0.0508697	0.950441	0	0
IKZF4	0.0544061	-0.787307	-1.90028	-1.17705	-2.04787	0.243595	0.0447402	0.802916	0.305597	2.11251	0.129407	0	0
PIK3C3	2.10232	1.66589	2.38523	2.62694	3.77637	0.0108018	0.000354577	0.44004	0.0226362	7.49431	0.0012017	0	1
MEOX2	0.23528	-0.678714	1.22997	-0.653774	1.53426	0.515633	0.129966	0.887078	0.479992	2.52295	0.0882887	0	0
PHF3	2.95414	-0.319508	-0.323207	-0.785153	-0.796941	0.435302	0.428474	0.866019	0.764514	0.41724	0.660667	0	0
EIF4B	2.49121	-1.18102	-0.692905	-2.76513	-1.68694	0.0074523	0.096553	0.388022	0.42062	3.88473	0.0256416	0	0
CALCOCO1	0.290059	-0.838213	-1.06945	-1.21634	-1.71319	0.228386	0.0915872	0.801762	0.412581	1.55379	0.219426	0	0
COPZ1	1.00943	-0.876554	-0.815936	-1.60526	-1.60453	0.113431	0.113591	0.740202	0.454458	1.71712	0.187867	0	0
TSPAN13	0.427893	-0.51938	-0.790279	-0.789584	-1.24868	0.432728	0.216395	0.864671	0.59085	0.797805	0.454806	0	0
RAB27B	0.555556	-0.603027	-0.722254	-0.978994	-1.2352	0.331322	0.221335	0.832944	0.596314	0.849932	0.432279	0	0
ZDHHC2	0.604881	0.684937	0.554871	0.926468	0.766539	0.357733	0.446214	0.84273	0.777173	0.4905	0.614635	0	0
MCM4	1.66409	-0.150304	-0.945244	-0.32496	-1.98833	0.746286	0.0511173	0.947947	0.324645	2.27528	0.111139	0	0
ANKRD12	4.28738	0.222579	0.901259	0.546808	2.20511	0.586439	0.031099	0.907664	0.256354	2.63715	0.0794436	0	0
RBL2	1.06389	0.0823717	-0.446773	0.156206	-0.84534	0.876369	0.401115	0.976282	0.746085	0.580698	0.562469	0	0
LPCAT2	-0.0971289	0.55054	-0.806211	0.672887	-0.836461	0.503476	0.406053	0.884427	0.749318	1.14352	0.325209	0	0
CACNG4	0.441394	1.35819	0.649334	1.54644	0.732666	0.126998	0.466475	0.741811	0.788213	1.19684	0.308912	0	0
WDR59	2.02405	0.232092	0.294396	0.514776	0.666319	0.608508	0.507636	0.913004	0.810918	0.24398	0.784239	0	0
SMAD7	2.49915	0.282123	-0.0387252	0.650827	-0.0895546	0.517521	0.928925	0.887738	0.982278	0.326587	0.722593	0	0
SMAD2	4.6157	0.263118	-0.0727612	0.646679	-0.178753	0.520185	0.858704	0.887861	0.959402	0.377161	0.687341	0	0
KCNH2	-0.295101	-1.47822	-1.85164	-1.63363	-1.97203	0.107317	0.0529934	0.738836	0.330022	2.22405	0.116582	0	0
RHEB	2.06154	0.101103	-0.276541	0.231186	-0.63553	0.817919	0.527381	0.961567	0.820389	0.402847	0.670121	0	0
KMT2C	3.25888	0.379393	0.491853	0.895529	1.15922	0.373908	0.250735	0.85129	0.625966	0.738432	0.481946	0	0
PSMB1	0.433452	-0.394616	-0.800193	-0.589898	-1.24735	0.557366	0.216879	0.896059	0.591295	0.778701	0.463362	0	0
ADNP2	0.946652	0.671287	0.201573	1.1382	0.341008	0.259342	0.73423	0.806112	0.91645	0.68243	0.509078	0	0
CSPP1	0.93709	-1.74946	-0.381209	-2.5673	-0.769477	0.0126319	0.444481	0.46389	0.775784	3.47176	0.0371168	0	0
ARFGEF1	1.86875	-0.429212	-1.14818	-0.985702	-2.57885	0.328044	0.0122569	0.831091	0.158913	3.38673	0.0400754	0	0
TMED2	2.37909	-1.0742	-0.650159	-2.52072	-1.59004	0.0142518	0.116824	0.49179	0.458882	3.24948	0.0453746	0	0
YY1	4.69386	-0.0047408	0.498837	-0.011392	1.19643	0.990947	0.236005	0.997028	0.610658	0.963471	0.387108	0	0
RCOR1	1.99785	-0.326567	-0.32827	-0.743979	-0.769228	0.459651	0.444628	0.874674	0.775784	0.381951	0.684096	0	0
MOB3B	-0.165856	-1.90111	-0.382036	-1.44262	-0.613423	0.154072	0.541802	0.757874	0.827742	1.04834	0.356543	0	0
ZNF175	0.685138	0.440669	-0.174637	0.681797	-0.26785	0.497863	0.789689	0.882063	0.938778	0.479473	0.621347	0	0
VMP1	1.08509	-1.06787	-1.29688	-2.06199	-2.59403	0.0433323	0.0117792	0.643526	0.156715	3.75463	0.0287968	0	0
PKD1	2.38332	-0.190857	0.336516	-0.441218	0.796707	0.660563	0.428609	0.929969	0.764661	0.787292	0.459494	0	0
RAB11FIP3	1.05421	-0.605672	-0.514228	-1.12708	-1.01665	0.263978	0.313203	0.807351	0.685589	0.772023	0.466392	0	0
TELO2	-0.661829	1.52356	-0.12024	1.13574	-0.0795568	0.260362	0.936842	0.806112	0.984428	0.924392	0.402079	0	0
AXIN1	1.56269	-1.28854	-0.161417	-2.47436	-0.360849	0.0160481	0.719418	0.510046	0.913136	3.57321	0.0338793	0	0
WLS	0.0442039	-0.325572	-0.154184	-0.383531	-0.203235	0.702615	0.839606	0.938496	0.956839	0.0736357	0.92909	0	0
SLC1A1	1.17081	-0.38217	0.0691408	-0.705089	0.139387	0.483349	0.889589	0.880777	0.970255	0.409906	0.665467	0	0
GLIS2	0.527475	-0.651031	-1.45422	-1.11729	-2.28643	0.268107	0.0255966	0.809081	0.229467	2.61432	0.0811355	0	0
CREBBP	5.81358	0.0327147	0.026664	0.0800335	0.06524	0.936464	0.948189	0.989524	0.987705	0.00362683	0.99638	0	0
DNAJA3	0.230829	-0.605299	0.74087	-0.643665	0.993768	0.522126	0.324132	0.888915	0.694561	1.36102	0.263821	0	0
N4BP1	2.24445	0.501026	0.36933	1.11065	0.824417	0.270935	0.412808	0.809155	0.754356	0.665041	0.517819	0	0
WSB1	2.95607	-0.258427	0.0617949	-0.628462	0.150972	0.53197	0.88048	0.890745	0.967811	0.341758	0.711827	0	0
TRAF4	-0.0948685	-0.0301716	1.30033	-0.0249638	1.26113	0.980163	0.211904	0.993638	0.586892	1.08171	0.345218	0	0
DHX8	0.634567	0.326725	1.06691	0.430348	1.52351	0.668409	0.132629	0.933036	0.483648	1.23376	0.298125	0	0
SLC4A1	1.96505	0.565936	1.09734	1.13462	2.26909	0.260827	0.0266915	0.806545	0.234158	2.57438	0.0841856	0	0
FOXF1	2.27677	0.0323695	-0.480795	0.0749908	-1.11379	0.940459	0.269593	0.990584	0.642485	0.886454	0.417183	0	0
COTL1	1.55519	-0.116467	0.72458	-0.226666	1.52878	0.821416	0.131316	0.962653	0.481528	1.82339	0.169884	0	0
MLYCD	1.89236	0.162504	-0.395708	0.355168	-0.860383	0.723648	0.392835	0.942518	0.739487	0.781322	0.462178	0	0
CHD5	0.816127	-0.470292	-0.846498	-0.859468	-1.56411	0.393336	0.122793	0.854762	0.469104	1.22722	0.300007	0	0
ERP44	0.0120558	-1.13113	-0.532736	-1.18976	-0.808412	0.2386	0.421891	0.802916	0.758958	0.738157	0.482076	0	0
GINS1	1.5869	0.626018	0.601078	1.23905	1.21908	0.219916	0.227352	0.797395	0.60269	1.00727	0.371012	0	0
SLC12A2	4.36458	-0.912196	-1.01648	-2.26213	-2.51536	0.0271424	0.0144499	0.59124	0.174238	3.83613	0.0267763	0	0
RNF167	0.569398	-0.637195	-0.777774	-1.00977	-1.314	0.316463	0.193604	0.828434	0.56659	0.946261	0.393629	0	0
PITPNM3	2.49179	0.0447364	-0.26527	0.108749	-0.647004	0.913746	0.519976	0.986343	0.817572	0.333868	0.717406	0	0
GNAO1	0.909071	-0.362582	-0.549401	-0.656192	-1.02339	0.514086	0.310031	0.886072	0.682778	0.537584	0.586809	0	0
CFAP20	0.489986	0.265215	-0.140413	0.400642	-0.215067	0.690037	0.830409	0.935532	0.953166	0.195288	0.823093	0	0
NLRC5	-0.165429	0.273125	0.212245	0.251074	0.209044	0.802573	0.835087	0.958825	0.9551	0.036168	0.964498	0	0
SRCAP	1.06141	-0.0396287	0.479801	-0.0656328	0.864564	0.947878	0.390553	0.991058	0.738204	0.539015	0.585984	0	0
SETD1A	0.909071	-0.0189213	0.0795308	-0.0326585	0.144604	0.97405	0.885485	0.992616	0.968759	0.0177996	0.982363	0	0
ZNF629	0.473832	0.920104	1.04462	1.10127	1.29608	0.274964	0.19967	0.809863	0.572756	0.97685	0.382116	0	0
ZC3H3	1.09057	-0.564873	-0.49505	-1.06369	-0.992367	0.291522	0.324809	0.818377	0.695346	0.707107	0.496933	0	0
RPL8	4.44491	-0.934458	-0.67821	-2.2849	-1.65224	0.0256911	0.103454	0.588171	0.434488	2.78365	0.0694173	0	0
SLC9A3R1	1.15142	-1.3551	-0.223645	-2.25909	-0.480766	0.0273416	0.632345	0.591513	0.874698	2.83235	0.0663809	0	0
CHST8	0.605299	-1.16056	-1.148	-1.87234	-1.99614	0.0657952	0.0502383	0.694697	0.321835	2.50185	0.0900307	0	0
RBM42	1.45462	-0.815332	0.0671967	-1.5941	0.149042	0.115911	0.881996	0.740202	0.968344	1.8673	0.16298	0	0
IMPAD1	1.45689	0.132189	0.174389	0.261633	0.358052	0.794456	0.721499	0.957632	0.91339	0.0686499	0.933723	0	0
RAB2A	1.66303	-0.710922	-0.982007	-1.53966	-2.17034	0.128644	0.0337522	0.742621	0.267651	2.4929	0.090781	0	0
CCM2L	-0.441844	-1.84454	-0.0594716	-1.30175	-0.0784112	0.197733	0.937749	0.782667	0.984428	1.06576	0.350585	0	0
CDKN2C	0.763179	-0.568727	0.426708	-0.857818	0.750524	0.39424	0.455729	0.854762	0.782834	1.2953	0.280996	0	0
TTC39A	0.839668	0.120382	0.202677	0.195862	0.348575	0.845348	0.728568	0.970081	0.915786	0.0610627	0.94082	0	0
ACIN1	1.8723	0.127408	0.293361	0.270359	0.641767	0.787767	0.523349	0.957206	0.819138	0.207634	0.813057	0	0
AJUBA	1.05758	0.397429	-0.197282	0.742573	-0.364623	0.460496	0.716612	0.874674	0.911652	0.636749	0.532374	0	0
TEP1	1.85788	-0.475491	0.17542	-1.00894	0.399233	0.316859	0.691069	0.828434	0.900362	1.05343	0.354793	0	0
PHLPP1	3.91865	-0.0223087	-0.295728	-0.0536736	-0.710598	0.957365	0.479952	0.991767	0.794752	0.313127	0.732287	0	0
CELSR1	2.04165	-0.861614	-0.365033	-1.91943	-0.864761	0.0594544	0.390446	0.687109	0.738204	1.84812	0.16596	0	0
PIK3R3	0.793417	0.483116	0.400265	0.737197	0.626447	0.463735	0.533282	0.875186	0.822885	0.316053	0.730168	0	0
PRDX1	1.81811	-1.10403	-0.555705	-2.31631	-1.28146	0.0238026	0.204722	0.574495	0.578033	2.69277	0.0754713	0	0
TIMP2	3.52798	0.183099	0.173947	0.451662	0.428143	0.653061	0.670005	0.925966	0.890141	0.129286	0.878955	0	0
LGALS3BP	2.5766	-0.702026	0.318092	-1.67015	0.784458	0.099844	0.435707	0.733734	0.769917	3.14329	0.0499676	0	0
SHANK3	1.73671	-1.29605	-0.632126	-2.56699	-1.38562	0.0126421	0.17074	0.46389	0.53702	3.30166	0.0432793	0	0
UPF1	2.15251	0.542113	0.940436	1.0656	1.87821	0.290666	0.0649748	0.818024	0.359274	1.7745	0.177925	0	0
MAU2	0.0272349	-0.0499061	0.413786	-0.0527723	0.491973	0.95808	0.624446	0.991767	0.871376	0.180523	0.835263	0	0
MID2	2.11034	0.562587	1.43935	1.12896	2.96211	0.263187	0.00430337	0.807351	0.0934588	4.46969	0.0152967	0	0
AMMECR1	2.74981	0.161925	0.231216	0.391595	0.561455	0.696677	0.576476	0.937258	0.8467	0.16581	0.847575	0	0
PRKX	3.60868	0.773963	0.494407	1.87268	1.19482	0.0657473	0.23663	0.694697	0.611231	1.79801	0.174011	0	0
RALGAPB	0.533097	-0.324005	-0.292737	-0.499271	-0.489509	0.619325	0.626179	0.914141	0.871732	0.162995	0.849952	0	0
XRCC1	0.742887	0.683297	0.0542439	1.0358	0.081408	0.304251	0.935375	0.824928	0.9843	0.663453	0.518626	0	0
KCNN4	0.421997	0.341314	1.10862	0.405006	1.48172	0.686843	0.143393	0.935483	0.4996	1.17294	0.316111	0	0
GRIK5	0.066078	-0.397976	0.166124	-0.434405	0.224474	0.665476	0.823114	0.932607	0.950273	0.224406	0.799626	0	0
ATRN	0.478758	0.537981	0.959529	0.654071	1.23435	0.515443	0.221649	0.887062	0.596314	0.762722	0.470646	0	0
RASA4	0.316953	0.7627	0.757887	0.826811	0.844705	0.41146	0.401467	0.8576	0.746085	0.465821	0.629761	0	0
MAP2K2	1.38714	-0.726495	-0.391694	-1.4447	-0.847222	0.153491	0.400074	0.757136	0.7455	1.05397	0.354606	0	0
DPP9	2.59184	0.717763	1.43191	1.62707	3.26636	0.108707	0.00176359	0.738836	0.058709	5.33459	0.00723568	0	0
ZFR2	2.34818	0.387997	0.0350976	0.889218	0.0806401	0.377263	0.935983	0.852764	0.984428	0.48367	0.618783	0	0
TCF3	1.57646	-0.474765	-0.552692	-1.01308	-1.22377	0.314889	0.225588	0.828434	0.600386	0.856118	0.429683	0	0
PIAS4	2.32727	0.629958	0.243018	1.46573	0.566423	0.147689	0.573116	0.75233	0.844977	1.09264	0.341588	0	0
CSE1L	2.14583	-0.732899	-1.03906	-1.72979	-2.4849	0.0885571	0.0156228	0.727008	0.18081	3.2457	0.0455303	0	0
EEF2K	3.17485	0.379925	0.652189	0.921573	1.58004	0.360262	0.119099	0.843656	0.463194	1.2598	0.290749	0	0
DHTKD1	4.76364	0.574521	0.899997	1.38841	2.17384	0.169894	0.0334768	0.769763	0.267011	2.42338	0.0968285	0	0
MAP3K8	0.384583	2.76782	3.34955	2.03044	2.48834	0.0465313	0.0154862	0.649205	0.180248	3.50807	0.0359229	0	0
MTPAP	1.81937	-0.260098	-0.511157	-0.582463	-1.1664	0.562331	0.247844	0.896955	0.623287	0.68024	0.510171	0	0
SCARF1	0.330238	0.895759	1.79446	0.879696	1.88465	0.382362	0.0640846	0.853563	0.357552	1.77857	0.177241	0	0
SMG6	0.0580465	0.394009	-0.174549	0.47751	-0.207594	0.634649	0.836214	0.919946	0.955794	0.246827	0.782027	0	0
ASPA	2.09765	0.142946	-0.161356	0.329363	-0.374708	0.742972	0.709134	0.947557	0.908578	0.248201	0.780961	0	0
PLD2	0.521716	0.103667	0.0613387	0.154568	0.0952925	0.877656	0.924384	0.976318	0.980712	0.0121618	0.987914	0	0
METTL16	2.14071	0.665924	0.193476	1.4788	0.429844	0.144168	0.668774	0.751694	0.889762	1.15731	0.320911	0	0
ZNF264	4.87776	0.260704	1.00034	0.626778	2.40343	0.533066	0.019193	0.891256	0.20158	3.1086	0.0515699	0	0
A1BG	4.03077	0.061866	-0.358686	0.15178	-0.879644	0.879845	0.38239	0.976505	0.733391	0.620215	0.541075	0	0
CCDC6	2.87633	-0.648065	-0.593175	-1.60973	-1.48283	0.112449	0.143098	0.739648	0.499354	1.60204	0.209572	0	0
CAPZA1	0.700776	-1.21804	-0.466841	-1.64444	-0.884319	0.10506	0.379881	0.737523	0.731632	1.35466	0.265437	0	0
KIF18A	0.370406	-1.14519	-0.424056	-1.4995	-0.735566	0.138732	0.46472	0.750505	0.787428	1.12438	0.331276	0	0
UFD1L	0.517708	-0.507318	-0.535068	-0.768564	-0.906465	0.445019	0.368138	0.869232	0.722991	0.477129	0.622783	0	0
MED15	1.48847	0.636295	0.410816	1.20381	0.790104	0.233158	0.432427	0.802916	0.767573	0.748196	0.477371	0	0
HIRA	1.25465	0.380445	-0.21001	0.744416	-0.40711	0.459389	0.685305	0.874674	0.897211	0.681969	0.509308	0	0
UBE2R2	0.869581	-0.452116	-0.126157	-0.77905	-0.238534	0.438862	0.81224	0.867765	0.946349	0.318659	0.728287	0	0
SYP	-0.317333	0.907734	0.424903	0.719106	0.336538	0.47473	0.737582	0.879536	0.916817	0.25891	0.772708	0	0
ACTR3	2.2561	-0.665576	-0.590288	-1.57469	-1.43412	0.12033	0.156474	0.741585	0.516457	1.5187	0.226892	0	0
DDX18	2.46894	-0.475754	-0.198475	-1.1082	-0.472018	0.271984	0.638542	0.809155	0.877279	0.61854	0.541964	0	0
PACSIN2	1.68662	-0.975891	-0.41206	-2.03649	-0.946496	0.0459029	0.347506	0.648138	0.709992	2.07708	0.133779	0	0
EP300	4.42244	-0.538221	-0.784568	-1.31778	-1.91856	0.192341	0.0595664	0.781425	0.346281	1.92612	0.154183	0	0
DESI1	3.80989	0.715066	1.80139	1.57709	3.948	0.119776	0.000201014	0.741585	0.0153593	7.89839	0.000868403	0	1
NOVA2	1.96848	0.139611	-0.130806	0.31223	-0.29551	0.755895	0.768574	0.950233	0.930777	0.184721	0.831784	0	0
PLEKHA4	3.26922	1.21804	2.11506	2.76317	4.77293	0.00749216	1.1169e-05	0.388022	0.00270015	11.485	5.57657e-05	0	1
GRIN2D	1.09487	0.686468	0.0213812	1.23887	0.0380834	0.219981	0.969741	0.797395	0.991287	0.992717	0.376281	0	0
AP2S1	0.809118	-2.42434	-0.750802	-2.65967	-1.57365	0.00990335	0.120569	0.437413	0.465534	3.57654	0.0337782	0	0
OPA3	4.45079	0.174207	0.467302	0.429032	1.14805	0.669361	0.255281	0.933333	0.630486	0.673028	0.513785	0	0
EHD2	2.13534	-0.289214	-0.095911	-0.658877	-0.225315	0.512372	0.822462	0.885942	0.950273	0.224287	0.79972	0	0
HSD17B14	0.309551	-0.103147	-0.177468	-0.136959	-0.246141	0.891499	0.806372	0.979824	0.945181	0.0304213	0.970051	0	0
PAX8	0.440811	0.819358	0.988089	0.884396	1.09656	0.37984	0.277003	0.852839	0.649231	0.676534	0.512025	0	0
NAPA	1.41055	-1.1152	1.19512	-1.75412	2.3905	0.0842647	0.019822	0.722472	0.203403	8.65646	0.000476334	0	0
EED	0.842871	-0.640035	-1.36841	-1.22007	-2.49929	0.226979	0.0150585	0.80109	0.178082	3.1238	0.0508612	0	0
ITPKC	2.03471	0.670032	0.398613	1.46879	0.87899	0.146857	0.382742	0.75233	0.733502	1.09262	0.341597	0	0
KCNK6	4.1735	-0.0423323	0.688054	-0.105954	1.71313	0.915955	0.0915977	0.986515	0.412581	2.08505	0.132783	0	0
BRD4	3.59167	1.01658	1.02918	2.51394	2.53794	0.0145027	0.0136323	0.49622	0.16795	4.25387	0.0184903	0	0
FAM32A	0.442982	-0.12117	-0.010258	-0.173859	-0.0158216	0.862533	0.987427	0.97405	0.997821	0.0184845	0.981691	0	0
NOTCH3	0.883694	-0.275224	0.838513	-0.413395	1.44202	0.680719	0.154243	0.935483	0.513434	1.89762	0.158383	0	0
MED26	0.722321	-0.49352	-0.281486	-0.823123	-0.512812	0.413538	0.609874	0.858231	0.865452	0.3456	0.709127	0	0
COMMD9	0.152883	-1.00102	-0.38356	-1.14319	-0.608569	0.257279	0.544995	0.805698	0.829546	0.654353	0.523269	0	0
LIFR	-0.183593	-0.317614	0.360482	-0.287291	0.430022	0.774831	0.668645	0.954247	0.889762	0.260665	0.771365	0	0
PRKCG	1.02922	-0.251109	-0.311805	-0.458629	-0.595355	0.648077	0.553736	0.924174	0.833685	0.194494	0.823743	0	0
PPP1R12C	2.00939	-0.73552	-0.756708	-1.66142	-1.76613	0.10159	0.0822115	0.736219	0.393023	1.9635	0.148849	0	0
BIRC3	2.93327	0.633809	1.01497	1.52549	2.4438	0.132133	0.0173415	0.744045	0.191349	3.04752	0.0545209	0	0
CEP126	2.4808	1.06204	0.751913	2.41335	1.71086	0.018722	0.09202	0.532626	0.413852	3.0816	0.0528532	0	0
SLC10A3	-0.258588	-0.516015	-0.00131675	-0.472009	-0.00155435	0.638549	0.998765	0.920854	0.999406	0.148041	0.862694	0	0
PARP12	0.110689	2.81895	2.42395	2.11223	1.81831	0.0386316	0.0737635	0.62649	0.379021	2.61805	0.0808567	0	0
P4HA1	0.311566	-0.486983	-0.400959	-0.675473	-0.640397	0.501844	0.524233	0.882964	0.819328	0.289201	0.749849	0	0
PALD1	0.520387	0.0598224	-0.84083	0.0987819	-1.30165	0.921625	0.19777	0.986618	0.570921	1.22174	0.301591	0	0
APLP2	3.38097	-1.36875	-1.06142	-3.36869	-2.62198	0.00129176	0.0109442	0.232363	0.150426	6.26013	0.00331056	0	0
DDX25	3.74495	-0.0909236	0.0159478	-0.227195	0.0397233	0.821007	0.968439	0.962653	0.990675	0.0414803	0.959394	0	0
DCPS	-0.544256	-1.73009	1.13361	-1.11089	1.196	0.27083	0.23617	0.809155	0.610658	2.6621	0.077636	0	0
SIAE	-0.115285	-0.750121	-0.521327	-0.810943	-0.691694	0.420447	0.491667	0.859797	0.801289	0.38343	0.683097	0	0
BARHL1	0.190999	-1.57372	-0.936397	-1.88943	-1.49581	0.0634302	0.139689	0.693406	0.493934	1.98745	0.145532	0	0
ARID3A	1.07916	-0.7161	-0.220786	-1.2646	-0.434185	0.210666	0.665635	0.7885	0.889412	0.825773	0.442573	0	0
MTIF2	0.522134	-0.83139	-0.798195	-1.31515	-1.39634	0.19322	0.167505	0.781425	0.533174	1.22866	0.299591	0	0
TANC1	1.3091	0.536081	-0.0373551	1.03635	-0.0718002	0.303996	0.942988	0.824773	0.98542	0.769052	0.467747	0	0
LY75	0.136639	-2.27419	-0.456746	-1.93028	-0.835767	0.0580689	0.40644	0.682675	0.749596	1.87416	0.161928	0	0
ACVR1	0.814234	0.954749	1.04639	1.25358	1.40878	0.21462	0.163811	0.791952	0.527449	1.1934	0.309939	0	0
IFIH1	3.30939	1.81234	3.27865	3.94605	7.09991	0.000202328	1.32833e-09	0.119349	2.79841e-06	25.309	8.50358e-09	0	1
CD81	4.30237	-0.244052	-0.924758	-0.607526	-2.30441	0.545683	0.024503	0.894037	0.225373	2.85294	0.0651393	0	0
PNO1	1.11474	-0.586712	-0.114813	-1.06267	-0.228998	0.291983	0.819611	0.818409	0.949101	0.625569	0.538242	0	0
TAF1B	0.233219	-0.587284	-1.0197	-0.877242	-1.48635	0.383683	0.142167	0.853755	0.497408	1.1166	0.333773	0	0
PDZRN3	0.487674	-0.0653999	-0.0374427	-0.0954939	-0.057326	0.924225	0.954467	0.987005	0.98875	0.00462071	0.99539	0	0
ARHGEF17	0.919392	-0.492203	0.259616	-0.817533	0.493186	0.4167	0.623594	0.858929	0.870889	0.876525	0.421233	0	0
POLD3	0.771884	-0.0625433	-0.489611	-0.109292	-0.858234	0.913318	0.394012	0.986343	0.740285	0.436474	0.648247	0	0
DNAJC8	1.48518	-0.898975	-1.10573	-1.87198	-2.37467	0.0658457	0.0206179	0.694697	0.207629	3.13201	0.0504826	0	0
TFCP2L1	2.19389	-1.07852	-0.7993	-2.50975	-1.95442	0.0146598	0.0550856	0.499731	0.335496	3.47566	0.0369864	0	0
PTPN4	0.714668	0.23006	0.0709104	0.368073	0.117522	0.714051	0.90682	0.940571	0.974655	0.0706884	0.931826	0	0
CLASP1	1.52213	-0.620842	-0.448252	-1.27782	-0.98045	0.205994	0.330608	0.784293	0.699395	0.894178	0.414061	0	0
FAM20B	1.97663	-0.522965	-0.370991	-1.18075	-0.872038	0.242135	0.386494	0.802916	0.735784	0.749972	0.476543	0	0
EPAS1	0.150062	-0.273707	0.00502496	-0.320776	0.00685311	0.74944	0.994554	0.948618	0.999406	0.0700951	0.932378	0	0
EPCAM	3.28854	-0.982874	-1.15151	-2.42511	-2.84594	0.0181777	0.00596576	0.526654	0.111082	4.71921	0.0123029	0	0
KAT2B	1.04989	-0.100715	0.0676096	-0.181636	0.129211	0.856451	0.897602	0.972367	0.972518	0.0487709	0.952435	0	0
FNBP4	1.96195	0.309091	0.506764	0.66836	1.12338	0.506341	0.265533	0.884885	0.640479	0.638575	0.531423	0	0
CHMP2B	0.964599	-1.50713	-0.45073	-2.34458	-0.94662	0.0222089	0.347444	0.567875	0.709992	2.78247	0.0694921	0	0
EIF2AK4	0.87172	0.110498	0.0573817	0.188897	0.102242	0.85078	0.918889	0.970219	0.978948	0.0178815	0.982282	0	0
TYRO3	4.35268	0.204787	0.726855	0.497265	1.75897	0.62073	0.0834302	0.914659	0.394594	1.64439	0.201298	0	0
LTK	1.04268	0.412987	-0.450011	0.756922	-0.797895	0.451914	0.427924	0.871985	0.764087	1.20901	0.305313	0	0
ZNF106	3.10567	0.40159	0.852461	0.962191	2.0407	0.339627	0.0454697	0.836096	0.307586	2.08448	0.132853	0	0
AKT3	1.01015	-0.0642713	-0.46161	-0.121339	-0.877465	0.903808	0.383563	0.983414	0.734121	0.452132	0.638316	0	0
SYT7	0.987417	-0.266281	-1.30048	-0.51508	-2.31801	0.608297	0.0237036	0.913004	0.222365	2.96302	0.058894	0	0
OSBP	3.00507	0.101959	-0.284738	0.244943	-0.684434	0.807295	0.496208	0.958841	0.803467	0.464063	0.630853	0	0
CHMP3	2.19453	-0.628	-0.701656	-1.47631	-1.68655	0.144836	0.0966288	0.751694	0.42062	1.68938	0.192878	0	0
POLR1A	3.35219	0.146616	0.476579	0.365037	1.18378	0.716305	0.24094	0.941253	0.615583	0.734978	0.483576	0	0
CAPG	0.758101	-1.59069	-0.835782	-2.33171	-1.66168	0.0229224	0.101539	0.569246	0.430656	2.88232	0.0634083	0	0
MAP4K3	1.10849	-0.149835	-0.0576459	-0.278353	-0.112693	0.781652	0.910631	0.956093	0.975474	0.0392077	0.961574	0	0
STAM2	0.604881	0.0769368	-0.116505	0.119439	-0.18968	0.905307	0.850168	0.983533	0.957803	0.0485997	0.952598	0	0
GRB14	0.711455	0.152457	-0.246704	0.254524	-0.414835	0.799918	0.67967	0.958344	0.894919	0.228304	0.796537	0	0
STRN	1.33275	-0.360358	-1.0759	-0.741724	-2.16573	0.461006	0.0341187	0.874674	0.268203	2.42278	0.0968829	0	0
STK17B	1.01653	-1.58715	-0.424017	-2.51747	-0.891383	0.0143717	0.37611	0.494031	0.728714	3.25879	0.0449934	0	0
GTF3C3	0.0161314	-0.715158	-0.738333	-0.869579	-0.990118	0.387826	0.325898	0.854762	0.69614	0.583677	0.560826	0	0
COQ10B	2.50576	-0.0450491	0.296983	-0.106738	0.713473	0.915336	0.478184	0.986515	0.79385	0.397728	0.673517	0	0
USP13	1.26405	-0.777799	-0.806113	-1.48407	-1.60745	0.142769	0.112948	0.751694	0.453115	1.60053	0.209873	0	0
PIK3CA	1.47191	0.293676	-0.321927	0.589292	-0.638083	0.55777	0.525729	0.896059	0.819375	0.753621	0.474848	0	0
EHBP1	1.3257	-1.08915	-0.870781	-2.14611	-1.87799	0.0357167	0.0650047	0.621764	0.359304	2.73485	0.0726031	0	0
SLC7A6OS	-0.0370061	-1.13236	-0.695961	-1.19367	-1.05492	0.237077	0.295486	0.802916	0.667937	0.852315	0.431277	0	0
CKLF	0.805857	-1.56399	-1.51774	-2.61096	-2.88482	0.0112669	0.00535276	0.443531	0.105757	5.07142	0.00906962	0	0
LCAT	0.627052	-0.0205996	0.0823043	-0.0282954	0.117752	0.977516	0.906638	0.993463	0.974655	0.0119987	0.988075	0	0
CDH3	0.155144	0.691082	-0.682397	0.905207	-0.782477	0.368799	0.436861	0.848994	0.770175	1.42665	0.247751	0	0
NECTIN1	0.728213	-0.381721	-0.386155	-0.621664	-0.658682	0.536403	0.512497	0.892059	0.813628	0.273899	0.761308	0	0
CBL	1.53213	0.00463069	0.322698	0.00926386	0.684287	0.992638	0.496299	0.99744	0.803483	0.307997	0.736016	0	0
MCAM	2.15372	0.447797	0.878458	0.94909	1.90341	0.346196	0.0615503	0.837864	0.351929	1.8115	0.171805	0	0
GPC1	1.48792	-0.0205764	0.289959	-0.0397462	0.590747	0.968421	0.5568	0.992616	0.835755	0.249361	0.780063	0	0
SLC5A7	0.0361208	-0.143176	-0.393977	-0.176498	-0.493142	0.860468	0.623624	0.973856	0.870889	0.124868	0.882831	0	0
SP100	2.95161	-0.175007	-0.131189	-0.432501	-0.325229	0.666852	0.746084	0.933036	0.920776	0.101446	0.903677	0	0
DGKD	0.416475	-0.25667	-0.116798	-0.36822	-0.186021	0.713942	0.853025	0.940571	0.958455	0.0677955	0.93452	0	0
DNAJC10	4.33633	0.153661	0.379448	0.381696	0.939951	0.70397	0.350827	0.938797	0.711897	0.44695	0.641585	0	0
GPR108	0.362227	-0.197958	-1.69745	-0.345739	-2.24179	0.730689	0.0284997	0.94473	0.242659	2.91338	0.0616296	0	0
ITGA6	3.33169	-0.963302	-0.547101	-2.32802	-1.32545	0.0231303	0.189802	0.570406	0.563288	2.72722	0.0731151	0	0
ATF2	0.446571	-0.356714	-0.950961	-0.579295	-1.52898	0.564453	0.131268	0.896992	0.481528	1.19175	0.31043	0	0
CBLB	0.618723	0.215196	0.14771	0.330288	0.235716	0.742276	0.814416	0.947404	0.947775	0.0578654	0.943827	0	0
LAMC2	2.39599	0.0656101	0.685813	0.145522	1.55459	0.884763	0.125046	0.977861	0.472073	1.47447	0.236679	0	0
MCM6	0.124087	-1.90355	-1.1284	-2.03514	-1.83768	0.0460424	0.0708191	0.648138	0.371002	2.51928	0.0885888	0	0
CCNT2	1.02007	0.179721	-0.342253	0.331347	-0.628941	0.74148	0.531658	0.947404	0.822272	0.475837	0.623576	0	0
RAB3GAP1	1.02617	-0.231668	0.077673	-0.409991	0.148348	0.683201	0.882541	0.935483	0.968438	0.167281	0.846336	0	0
R3HDM1	1.07577	0.298318	0.184276	0.530264	0.338525	0.59779	0.736091	0.910516	0.91645	0.144181	0.866016	0	0
DARS	1.5821	0.301182	-0.209658	0.613764	-0.425954	0.541578	0.671591	0.892794	0.890643	0.546386	0.581753	0	0
AGPS	0.697613	-1.2213	-1.07041	-1.91732	-1.99179	0.0597275	0.0507261	0.687253	0.322995	2.54963	0.0861352	0	0
KYNU	3.22844	-0.218375	0.0244443	-0.536104	0.0600355	0.593772	0.952317	0.909439	0.98875	0.215465	0.806757	0	0
CAPZB	1.56783	-0.581697	-0.396231	-1.18266	-0.853304	0.241379	0.396718	0.802916	0.74272	0.745101	0.478816	0	0
PPAT	0.345974	-0.675656	-0.634154	-0.973362	-1.00808	0.33409	0.317268	0.834072	0.688553	0.654953	0.522962	0	0
SRD5A3	2.29585	0.0894958	0.556892	0.201851	1.28463	0.840682	0.203619	0.968961	0.576478	0.954473	0.390503	0	0
KIAA1211	0.0109821	-0.222226	0.635433	-0.212956	0.695888	0.832048	0.489054	0.965702	0.80004	0.451869	0.638481	0	0
NOA1	1.13336	-0.348516	-0.453095	-0.655438	-0.883537	0.514568	0.3803	0.886482	0.731906	0.420755	0.658379	0	0
UPK1B	0.521716	-0.93591	-1.01009	-1.46807	-1.71931	0.147054	0.09046	0.75233	0.410592	1.72479	0.186505	0	0
GSK3B	2.11205	-1.19968	-0.369252	-2.6686	-0.894653	0.00967008	0.374373	0.432135	0.727101	3.68959	0.0305219	0	0
ARHGAP31	1.59738	0.31284	0.0123971	0.64318	0.0258126	0.522438	0.979488	0.889058	0.994938	0.265163	0.767931	0	0
PDCL3	-0.991672	-1.25665	1.78657	-0.699763	1.37239	0.486647	0.174801	0.881242	0.54199	2.22232	0.116771	0	0
ALS2	-0.00660518	0.828579	0.122931	0.911997	0.132536	0.365242	0.894982	0.847223	0.972179	0.485621	0.617595	0	0
NOP58	2.67662	-0.931181	-0.345838	-2.24366	-0.85431	0.028372	0.396166	0.595668	0.742062	2.56473	0.0849404	0	0
SLAIN2	2.81875	-0.120362	-0.525414	-0.287231	-1.25489	0.774877	0.214146	0.954247	0.588783	0.864542	0.426174	0	0
YWHAE	3.2427	-0.912235	-0.405788	-2.24927	-1.00444	0.0279938	0.319003	0.595668	0.689785	2.53924	0.0869674	0	0
HERC5	2.31264	1.84599	3.29436	3.01711	5.39825	0.00367662	1.08289e-06	0.306431	0.000431604	14.6379	5.99223e-06	0	1
ADAM23	0.405372	0.784376	0.110962	1.06802	0.148736	0.289583	0.882236	0.817223	0.968361	0.669284	0.515672	0	0
PIKFYVE	3.85428	0.324748	0.591845	0.799885	1.45182	0.426778	0.151506	0.862029	0.510338	1.05754	0.353384	0	0
CUL3	2.25667	-0.983688	-0.723645	-2.31744	-1.77734	0.0237369	0.0803309	0.574298	0.38968	2.94039	0.0601251	0	0
FNIP2	0.750829	0.615705	0.171839	0.951421	0.266667	0.345021	0.790595	0.837598	0.939161	0.481733	0.619965	0	0
ADD2	0.700647	0.095169	-0.249726	0.155576	-0.411489	0.876864	0.682108	0.976318	0.896141	0.171696	0.842627	0	0
MXD1	0.937173	0.545235	0.786123	0.862887	1.30379	0.391467	0.197043	0.854762	0.570037	0.879608	0.419971	0	0
SLC30A9	2.17135	0.255111	-0.279095	0.594341	-0.649646	0.554409	0.518279	0.895644	0.817231	0.774262	0.465374	0	0
FGF2	1.82815	0.776941	0.424722	1.6498	0.906985	0.103953	0.367866	0.737523	0.722591	1.36542	0.262712	0	0
KIAA1109	1.4669	0.103452	-0.110037	0.203282	-0.221706	0.839569	0.825259	0.968846	0.951435	0.090364	0.913717	0	0
RBBP5	3.58167	0.392499	1.14147	0.97085	2.80766	0.33533	0.00663207	0.834072	0.116764	4.06646	0.0218199	0	0
UBE2S	1.86511	-0.728742	-0.348681	-1.55514	-0.791003	0.124914	0.431906	0.741811	0.76711	1.20935	0.305211	0	0
SHC2	3.06912	0.290283	0.406562	0.667066	0.934593	0.507162	0.353561	0.884885	0.713152	0.463337	0.631304	0	0
PHRF1	1.30565	-0.718111	0.211794	-1.28112	0.438318	0.20484	0.662653	0.784293	0.88814	1.59662	0.210655	0	0
PALM	1.81044	0.0198263	-0.0600448	0.0411805	-0.128044	0.967282	0.898521	0.992616	0.972904	0.015576	0.984548	0	0
IL11	1.28786	-0.130802	-0.523439	-0.259287	-1.04643	0.796258	0.299353	0.958133	0.672035	0.593952	0.555198	0	0
MLPH	2.29348	0.489934	0.11455	1.11743	0.26195	0.268047	0.794213	0.809081	0.940174	0.68304	0.508774	0	0
ASB1	3.87152	0.0401516	0.130562	0.098125	0.318032	0.922144	0.751511	0.986618	0.92386	0.0530441	0.94838	0	0
WNT5A	0.745747	1.02409	0.850416	1.41647	1.19371	0.161555	0.237061	0.761106	0.611418	1.16032	0.319982	0	0
PSMD3	3.92171	-0.3425	0.271648	-0.84836	0.669162	0.399445	0.505833	0.854762	0.8103	1.15679	0.321074	0	0
CASC3	2.89678	-0.155763	-0.0966816	-0.386278	-0.240657	0.700591	0.810601	0.938142	0.945787	0.0761106	0.926799	0	0
STAT3	2.364	-0.647799	0.125524	-1.48566	0.300949	0.142349	0.764443	0.751694	0.928609	1.8299	0.168841	0	0
FBXL20	3.3131	0.387427	0.48476	0.956728	1.19481	0.342356	0.236632	0.837418	0.611231	0.799864	0.453893	0	0
NNT	5.73538	0.512328	0.274447	1.2415	0.66509	0.219017	0.508417	0.796904	0.811492	0.771969	0.466417	0	0
NSUN2	0.937062	-0.885479	-0.331313	-1.50625	-0.643914	0.136993	0.521965	0.749798	0.818672	1.14235	0.325578	0	0
KLKB1	0.534316	0.674826	1.03819	0.782415	1.24968	0.436897	0.216031	0.866648	0.59072	0.797406	0.454983	0	0
CAD	0.0678216	-0.75575	-0.00841275	-0.827692	-0.0114265	0.410965	0.990919	0.8576	0.998423	0.450498	0.639345	0	0
DNMT3A	3.84074	-0.361007	-0.300759	-0.878581	-0.729797	0.382962	0.468215	0.853563	0.788665	0.442215	0.644588	0	0
RAB10	2.74428	-1.17732	-0.817434	-2.87776	-2.03972	0.00545957	0.0455705	0.345546	0.307586	4.38142	0.016528	0	0
FOSL2	2.56472	0.489399	0.518903	1.153	1.22813	0.253261	0.223959	0.804228	0.598452	0.947786	0.393046	0	0
GPN1	0.0702917	-0.587755	0.235196	-0.632505	0.323735	0.529342	0.747209	0.889802	0.921252	0.473088	0.625268	0	0
CLDN16	2.61858	0.273594	0.42289	0.654404	1.01749	0.51523	0.312807	0.887005	0.684898	0.531786	0.590165	0	0
HRASLS	2.82712	0.0708225	-0.534496	0.173613	-1.30916	0.862725	0.195226	0.97405	0.569263	1.31423	0.275935	0	0
MIER2	0.453055	-0.141222	-0.319494	-0.212787	-0.499501	0.832179	0.619164	0.965702	0.868009	0.125662	0.882133	0	0
LYL1	-0.105212	1.18091	2.07034	0.867321	1.59675	0.389052	0.115318	0.854762	0.457187	1.27797	0.285713	0	0
HOOK2	1.17704	-0.764947	-0.969348	-1.47026	-1.9153	0.14646	0.0599888	0.75233	0.346946	2.00937	0.142563	0	0
COL5A3	-0.552844	0.988038	-0.735897	0.821589	-0.511425	0.414404	0.610839	0.858428	0.865656	0.904497	0.409928	0	0
ICAM1	0.500719	3.25551	3.17977	2.45758	2.40977	0.0167471	0.0188906	0.513622	0.199842	3.94967	0.0242023	0	0
RIMS1	-0.0426014	-0.78561	0.166124	-0.773255	0.225085	0.442259	0.82264	0.868895	0.950273	0.548423	0.58059	0	0
SIDT1	0.63198	0.683154	0.682937	0.856005	0.877882	0.395234	0.383338	0.854762	0.734021	0.5013	0.608135	0	0
PPARGC1A	0.937708	0.273168	-0.283685	0.487026	-0.500437	0.627928	0.618508	0.917293	0.867524	0.487572	0.61641	0	0
SEPT11	1.97097	-0.776935	-1.12766	-1.78708	-2.62899	0.0787283	0.0107434	0.716042	0.149465	3.60468	0.0329356	0	0
SCARB2	1.30315	-0.532982	-0.0457641	-1.03126	-0.0972005	0.306357	0.922875	0.825461	0.980663	0.648467	0.526296	0	0
USO1	1.11998	-0.765466	-0.174893	-1.39333	-0.360022	0.16841	0.720033	0.769373	0.913247	1.04623	0.357271	0	0
ANXA3	0.10455	-1.11525	-0.0179185	-1.16534	-0.0275879	0.248267	0.978078	0.802916	0.994348	0.884424	0.418008	0	0
ARSB	0.398888	-0.0746764	-0.200745	-0.106715	-0.299506	0.915354	0.765539	0.986515	0.928994	0.0460866	0.954991	0	0
SLC12A7	1.2082	-0.142891	-0.0478462	-0.272848	-0.0962876	0.785861	0.923597	0.957206	0.980712	0.0382969	0.96245	0	0
SDHA	0.88331	-0.560128	-1.09573	-1.05747	-2.04594	0.29433	0.0449355	0.820119	0.306473	2.09373	0.131706	0	0
XRN1	2.80508	0.944191	1.09251	2.08738	2.41785	0.0408982	0.0185122	0.629567	0.197826	3.43745	0.0382825	0	0
EVC	0.0375704	-0.43744	-1.3355	-0.637326	-1.61641	0.526218	0.110995	0.889167	0.449313	1.32585	0.272872	0	0
MGAT4A	0.997338	-0.271145	0.904636	-0.42302	1.67876	0.673719	0.0981449	0.934728	0.424316	2.47156	0.092595	0	0
PPP2R3A	2.00287	-0.781224	-1.22976	-1.78796	-2.8274	0.0785839	0.00628037	0.715798	0.114531	4.09048	0.0213607	0	0
CEP70	1.0445	-0.668071	-0.652933	-1.23394	-1.29326	0.221803	0.200635	0.798134	0.574345	1.06621	0.35043	0	0
MRPL3	1.01006	-1.24426	-1.35179	-2.15283	-2.5175	0.0351627	0.0143704	0.621171	0.173848	3.70182	0.0301894	0	0
GALNT7	0.64357	-1.65043	-0.614992	-2.1729	-1.21527	0.0335508	0.228791	0.61213	0.603597	2.3718	0.101583	0	0
FAM184B	1.45737	0.161532	0.660467	0.294637	1.28412	0.769238	0.203794	0.953449	0.576732	0.904956	0.409745	0	0
KNG1	1.45857	0.490806	-0.168658	1.00105	-0.33895	0.320627	0.735773	0.829679	0.91645	0.970862	0.384342	0	0
MAP3K13	1.39313	0.752347	0.608217	1.40356	1.15696	0.165354	0.251651	0.764812	0.627007	1.12311	0.331681	0	0
DEPDC1B	0.18241	-0.487662	-0.73136	-0.658384	-1.09605	0.512687	0.277223	0.885942	0.649231	0.608781	0.547177	0	0
SSR3	3.32231	-0.288771	-0.163405	-0.722535	-0.408777	0.472635	0.684087	0.878596	0.896529	0.262533	0.769937	0	0
MCM2	0.3723	1.01026	0.595426	1.23447	0.729906	0.221607	0.468149	0.798134	0.788665	0.770417	0.467124	0	0
RAB7A	3.46565	-0.117888	-0.638595	-0.294621	-1.59629	0.769251	0.115421	0.953449	0.45719	1.44309	0.243885	0	0
KIAA1257	1.93449	0.684496	1.16391	1.41716	2.47079	0.161355	0.0161946	0.761106	0.184847	3.07443	0.0531997	0	0
ZFR	2.93136	-0.0505102	-0.589566	-0.125499	-1.46461	0.900527	0.147993	0.982777	0.504826	1.31801	0.274933	0	0
GOLPH3	4.07541	-0.52178	-1.1501	-1.2754	-2.81361	0.206843	0.00652414	0.784706	0.115918	3.96972	0.0237749	0	0
CDH6	0.843315	1.55695	1.06576	1.85539	1.26861	0.0682124	0.209241	0.70021	0.582828	1.79872	0.173893	0	0
SUB1	2.19819	-1.21859	-0.822055	-2.80423	-2.00766	0.00669511	0.0489661	0.367712	0.317129	4.1763	0.0197999	0	0
VCAN	2.49243	-0.650476	-0.602031	-1.53221	-1.44068	0.13047	0.154619	0.742621	0.513898	1.4772	0.236063	0	0
RASGRF2	0.327819	0.513755	0.138753	0.685451	0.187482	0.49557	0.851884	0.881523	0.958292	0.250989	0.778804	0	0
MSH3	0.975616	-0.0921477	0.0562327	-0.162012	0.105461	0.871814	0.916345	0.975955	0.97774	0.0363039	0.964367	0	0
CPEB4	1.40674	1.25979	0.937386	2.07862	1.55543	0.0417243	0.124845	0.632632	0.471711	2.33792	0.104837	0	0
STC2	0.68136	1.2432	0.895854	1.60737	1.16539	0.112966	0.248249	0.740202	0.623774	1.37904	0.259305	0	0
DNAH5	0.527475	-0.336511	0.404193	-0.460726	0.63113	0.646579	0.530235	0.923497	0.82145	0.600914	0.551418	0	0
WDR70	0.29583	0.152449	0.326459	0.191471	0.442484	0.848771	0.659652	0.970219	0.887302	0.0984869	0.906347	0	0
RAI14	2.45131	-0.560727	-0.578139	-1.35133	-1.4143	0.181414	0.16219	0.777219	0.524566	1.27677	0.286044	0	0
TARS	2.1976	-0.444165	-0.239369	-1.02458	-0.569345	0.309472	0.571144	0.826773	0.843866	0.527055	0.592917	0	0
ARRDC3	1.85368	1.77631	1.88648	3.05112	3.26072	0.00333273	0.00179385	0.293397	0.0592237	6.66186	0.00237185	0	0
SLF1	0.670314	-0.122749	-0.89241	-0.20454	-1.43939	0.83859	0.154983	0.96847	0.514067	1.21284	0.304188	0	0
CENPE	1.68996	-0.909056	-1.29411	-2.01474	-2.90387	0.0481983	0.00507411	0.656818	0.102642	4.42739	0.0158744	0	0
CASP6	2.15055	0.242393	0.240081	0.549126	0.551849	0.584857	0.583001	0.906832	0.850145	0.202028	0.817598	0	0
SEC24B	3.4108	0.547672	0.897761	1.32635	2.16615	0.189505	0.0340854	0.78077	0.26814	2.38555	0.100293	0	0
IPCEF1	1.18278	1.30234	1.21671	1.99259	1.89029	0.0506366	0.0633143	0.667703	0.355753	2.51802	0.0886928	0	0
LSG1	1.61438	0.129713	-0.00722387	0.272201	-0.0155531	0.786357	0.98764	0.957206	0.997821	0.0523791	0.94901	0	0
PCNP	1.63674	-0.861479	-0.705689	-1.78871	-1.5535	0.0784613	0.125305	0.715798	0.472393	1.8894	0.159616	0	0
RBM27	1.60228	-0.533903	-0.368529	-1.04573	-0.762666	0.299675	0.448505	0.82235	0.778191	0.585113	0.560037	0	0
WWC1	4.17632	-0.0180381	0.735184	-0.0440412	1.78562	0.965011	0.0789664	0.992616	0.38714	2.17935	0.121557	0	0
SPDL1	0.838708	-0.613313	-0.618126	-1.07837	-1.17264	0.284972	0.245349	0.81595	0.621036	0.848953	0.432691	0	0
PECR	1.9855	1.08764	0.377531	2.35853	0.814278	0.0214581	0.418548	0.557116	0.757013	2.87014	0.06412	0	0
VDAC1	1.2076	-1.12488	-1.3131	-1.99171	-2.4693	0.0507351	0.0162564	0.667703	0.185265	3.43081	0.0385125	0	0
UBE2B	2.42092	-0.0872336	0.0452049	-0.206088	0.108195	0.837386	0.914184	0.968012	0.977027	0.0509841	0.950333	0	0
PITX1	0.420245	-0.116408	-0.532247	-0.180022	-0.834381	0.857713	0.407214	0.972996	0.749949	0.385596	0.681637	0	0
AFF4	2.64529	-0.0696773	-0.0198844	-0.168109	-0.0482997	0.867035	0.96163	0.975671	0.990019	0.0149827	0.985133	0	0
XPO5	1.66447	-0.0394331	-0.0972925	-0.0825741	-0.210195	0.934452	0.834193	0.989524	0.954962	0.0224292	0.977828	0	0
SRF	2.13907	0.41963	0.19657	0.952448	0.449431	0.344504	0.654661	0.837521	0.883851	0.454057	0.637105	0	0
SEMA3C	1.2806	-0.321783	-0.835315	-0.651902	-1.69315	0.516832	0.0953584	0.887692	0.418779	1.45865	0.240284	0	0
SEMA3A	1.58821	0.379206	0.588813	0.753315	1.21765	0.454062	0.22789	0.8727	0.603117	0.755256	0.47409	0	0
NRP1	1.39759	-0.36435	0.133334	-0.711543	0.282952	0.47937	0.77814	0.880777	0.934389	0.525125	0.594043	0	0
CCNY	0.577987	-0.846491	-0.786015	-1.34573	-1.41238	0.183205	0.162751	0.777219	0.525414	1.27009	0.287887	0	0
HIBADH	1.32996	-0.738692	-0.617223	-1.44508	-1.28793	0.153384	0.202475	0.757136	0.575814	1.25723	0.291467	0	0
TFEC	-0.248516	-1.19374	-1.53204	-1.37336	-1.75515	0.174502	0.0840873	0.771975	0.396511	1.70415	0.190194	0	0
NRXN2	2.89546	0.063227	-0.835341	0.153093	-2.01602	0.878813	0.0480605	0.976457	0.315268	2.93094	0.0606474	0	0
PRDX5	2.17443	-0.431045	-1.09657	-1.00665	-2.53282	0.317949	0.0138138	0.828434	0.169197	3.25258	0.0452473	0	0
POLA2	-0.0817501	1.91432	1.5576	1.48968	1.21605	0.14129	0.228496	0.750716	0.603257	1.2576	0.291364	0	0
PTPN23	1.51082	0.980158	1.04055	1.76381	1.91587	0.0826043	0.0599151	0.721342	0.346769	2.26824	0.111871	0	0
PRKAR2A	3.79517	0.482337	0.34489	1.18392	0.844834	0.240886	0.401396	0.802916	0.746085	0.743463	0.479583	0	0
SCAP	1.10624	-0.14285	-0.276595	-0.265978	-0.530909	0.791123	0.597346	0.957609	0.858377	0.140932	0.868821	0	0
LAMP3	0.926777	-0.277912	1.29207	-0.390614	2.1167	0.697398	0.038235	0.937258	0.283342	3.63988	0.0319118	0	0
ALDH8A1	2.90422	1.19319	1.87418	2.46117	3.85744	0.0165953	0.000271632	0.513622	0.0189846	7.62894	0.00107803	0	1
CPT1A	2.02349	-0.328732	-0.126089	-0.734756	-0.292301	0.46521	0.771015	0.876699	0.931856	0.273691	0.761465	0	0
GAL	5.32533	-0.0235165	0.0230266	-0.0554651	0.0543287	0.955943	0.956845	0.991767	0.989282	0.00602756	0.993991	0	0
ABCA2	1.18755	-0.0806232	-0.539084	-0.155753	-1.04439	0.876725	0.30029	0.976318	0.673006	0.634894	0.533343	0	0
CHKA	0.0294873	0.35086	-0.21197	0.39256	-0.23598	0.695967	0.814213	0.937214	0.947687	0.201618	0.817932	0	0
ANK1	0.0156447	0.394222	-0.208206	0.46417	-0.241104	0.644123	0.810256	0.923004	0.945787	0.256999	0.774175	0	0
SLC26A4	1.74984	-0.60219	-0.136494	-1.21581	-0.294538	0.228586	0.769314	0.801762	0.931069	0.804565	0.451817	0	0
ABCB4	0.603807	0.500398	0.856424	0.646539	1.15778	0.520275	0.251319	0.887861	0.626683	0.673274	0.513662	0	0
DBF4	2.69584	-0.15293	0.327117	-0.338204	0.73161	0.736332	0.467115	0.946585	0.788253	0.598046	0.552972	0	0
CDK6	3.7844	-0.536012	-0.517657	-1.33984	-1.29086	0.185103	0.201463	0.778001	0.575295	1.15463	0.321743	0	0
ANKIB1	1.35436	-0.459472	-0.177111	-0.898858	-0.371592	0.372146	0.711442	0.851288	0.909548	0.408012	0.666713	0	0
ANLN	2.97413	-0.959591	-1.04678	-2.33879	-2.5643	0.0225271	0.0127311	0.567875	0.161792	4.03214	0.0224938	0	0
EIF4H	1.69561	-0.781225	-0.82259	-1.70603	-1.87247	0.0929213	0.0657773	0.733734	0.360601	2.14812	0.125162	0	0
ADAM28	0.0237278	-0.767192	0.735378	-0.706836	0.947195	0.482271	0.347153	0.880777	0.709992	1.37754	0.259678	0	0
SH2D4A	0.889533	-0.497043	-0.0833789	-0.850015	-0.157562	0.398531	0.875305	0.854762	0.965859	0.408948	0.666097	0	0
PDLIM2	0.629364	-0.716069	-0.241255	-1.11196	-0.433906	0.270374	0.665836	0.809155	0.889412	0.628164	0.536874	0	0
ELMOD1	3.96337	-0.111344	0.9591	-0.268049	2.29375	0.789536	0.0251461	0.957206	0.227085	3.96531	0.0238682	0	0
EXPH5	1.98957	0.108744	0.378404	0.240181	0.861857	0.810969	0.39203	0.959837	0.738972	0.395655	0.674898	0	0
ADAP1	1.0797	0.185556	0.183023	0.318414	0.326051	0.751223	0.745465	0.948773	0.920776	0.0692516	0.933163	0	0
HNRNPH3	1.99444	-1.23073	-0.48358	-2.60759	-1.12462	0.0113671	0.265008	0.443531	0.640479	3.42117	0.0388488	0	0
CCAR1	4.16172	0.22789	0.967562	0.535915	2.26428	0.593901	0.0270027	0.909439	0.235905	2.80046	0.0683532	0	0
REXO2	1.16443	-0.997358	-1.54463	-1.98806	-3.06834	0.0511482	0.00317031	0.667703	0.0785757	4.8447	0.0110327	0	0
SQLE	1.80287	-0.873114	-1.03244	-1.87696	-2.29838	0.0651486	0.0248651	0.694697	0.226259	2.99437	0.0572307	0	0
SNX19	-0.0885405	1.90449	2.04926	1.40121	1.5324	0.166052	0.130423	0.76555	0.480856	1.44294	0.243919	0	0
MAPKAP1	0.1448	-0.545526	-0.989847	-0.776593	-1.37578	0.4403	0.173754	0.868017	0.540238	0.951631	0.391582	0	0
GTF2H1	0.441394	-0.934282	-1.26103	-1.40726	-2.07627	0.164259	0.041948	0.762805	0.295984	2.24629	0.114186	0	0
PIK3C2A	2.82992	-0.161241	-0.0988278	-0.397615	-0.244833	0.692256	0.80738	0.936148	0.945181	0.0804613	0.922785	0	0
FAM160A2	2.071	0.384031	-0.0124922	0.798313	-0.0260502	0.427683	0.9793	0.862029	0.994938	0.439186	0.646516	0	0
RNF141	0.401148	-1.00806	-0.632472	-1.42343	-1.09243	0.159539	0.278796	0.761106	0.651042	1.1097	0.336004	0	0
BTAF1	0.826471	-0.475218	-0.605744	-0.852963	-1.13637	0.396906	0.260101	0.854762	0.635261	0.699731	0.500532	0	0
GLT8D1	0.160398	-0.864651	-0.695961	-1.12835	-1.04069	0.263445	0.301993	0.807351	0.674975	0.787961	0.459194	0	0
SFRP5	1.93606	0.312861	0.420618	0.640653	0.879836	0.524068	0.382287	0.889156	0.733391	0.413919	0.662836	0	0
GMEB2	0.186153	1.13589	1.60134	1.03092	1.50947	0.306516	0.136171	0.825461	0.489286	1.1901	0.310926	0	0
GID8	1.54684	0.250195	-0.311665	0.528995	-0.655242	0.598665	0.514694	0.910845	0.814589	0.703864	0.498512	0	0
DIDO1	1.73032	0.11619	0.143254	0.241998	0.308254	0.809567	0.758904	0.959701	0.925225	0.0526578	0.948746	0	0
SLC2A4RG	2.58503	-0.61584	-0.798834	-1.49927	-1.95951	0.138789	0.0544737	0.750505	0.333745	2.09978	0.130961	0	0
PRPF6	0.77078	-1.69744	-0.491589	-2.34944	-1.00413	0.0219444	0.319153	0.566749	0.689821	2.77935	0.0696922	0	0
TIMP3	-0.0825101	1.22115	1.44908	0.935796	1.14552	0.352946	0.256321	0.840384	0.631469	0.743968	0.479346	0	0
FBXO7	-0.305174	-1.26129	-0.123688	-0.949518	-0.170469	0.34598	0.865187	0.837864	0.961298	0.512521	0.601456	0	0
SLC5A1	0.503927	0.861181	-0.324375	1.29042	-0.451607	0.201615	0.653101	0.783169	0.883099	1.63459	0.203182	0	0
EIF2B2	2.35635	0.770342	0.0599714	1.78467	0.138517	0.0791223	0.890273	0.716892	0.970541	1.97135	0.147754	0	0
PATZ1	1.70781	-0.61516	-1.14864	-1.32661	-2.45391	0.189418	0.0169038	0.78077	0.189504	3.01745	0.0560373	0	0
B4GALNT3	-0.305174	0.61112	-0.109836	0.516337	-0.0907249	0.607424	0.927999	0.913004	0.981933	0.214453	0.807568	0	0
ETNK1	0.739657	-0.303249	-0.912469	-0.501115	-1.49799	0.618034	0.139122	0.914136	0.493441	1.16295	0.319171	0	0
ZCRB1	0.790107	-0.923525	-0.430162	-1.49304	-0.833457	0.14041	0.407731	0.750505	0.750195	1.11962	0.3328	0	0
C1RL	0.933136	-0.914232	-0.465655	-1.57478	-0.909766	0.120309	0.366408	0.741585	0.721627	1.24995	0.293517	0	0
NDUFA9	2.55803	0.296378	-0.143347	0.715908	-0.346559	0.476689	0.730075	0.880487	0.915786	0.587155	0.558915	0	0
KLRG1	2.16151	-0.0446692	0.0132871	-0.102929	0.0312438	0.918345	0.975174	0.986618	0.993054	0.00985771	0.990192	0	0
PEX5	1.3091	-0.388834	-0.171387	-0.746307	-0.349794	0.458254	0.727658	0.874013	0.915608	0.278851	0.75758	0	0
AMIGO2	0.0616433	-1.22508	-1.81523	-1.44035	-2.38231	0.154713	0.0202303	0.7586	0.205466	2.87909	0.0635959	0	0
LLPH	2.58709	-0.756275	-0.708959	-1.82997	-1.73933	0.0719791	0.0868526	0.707364	0.402387	2.12743	0.127611	0	0
MARCH9	2.04013	-0.100758	0.0177798	-0.224733	0.0407309	0.822913	0.967639	0.963135	0.990669	0.0408784	0.959971	0	0
GLIPR1	0.555556	-0.313487	-0.179439	-0.4797	-0.30323	0.633099	0.762712	0.919428	0.927509	0.117734	0.889127	0	0
PHLDA1	3.89788	-0.184374	-0.333414	-0.453502	-0.818484	0.651743	0.416161	0.925966	0.75588	0.336264	0.715707	0	0
TMEM19	3.79062	0.551429	1.13236	1.31456	2.68515	0.193416	0.00925162	0.781425	0.138295	3.60553	0.0329104	0	0
TMTC3	0.445042	0.150225	0.422634	0.202161	0.635694	0.840441	0.527275	0.968961	0.82031	0.210976	0.810363	0	0
SNRPF	1.68531	-1.18103	-1.66021	-2.62461	-3.69025	0.0108684	0.000469034	0.440738	0.0264002	7.21405	0.00150835	0	-1
NEDD1	1.61833	0.481988	0.822176	0.955353	1.69675	0.343045	0.0946732	0.837418	0.417508	1.4471	0.242951	0	0
SLC15A4	0.791138	0.165371	-0.468662	0.289003	-0.803008	0.773526	0.424985	0.954237	0.762042	0.640277	0.530536	0	0
CHFR	2.78534	0.400593	0.424006	0.968012	1.02724	0.336734	0.308229	0.834312	0.681018	0.66526	0.517708	0	0
SLC39A5	0.235324	-0.407336	-1.26896	-0.635922	-1.72912	0.527127	0.0886778	0.889167	0.406633	1.52978	0.224508	0	0
N4BP2L2	3.36553	0.0607557	0.654301	0.148318	1.59264	0.882565	0.116239	0.977556	0.45817	1.54818	0.220602	0	0
MAP3K12	0.515388	-0.0746764	0.19262	-0.107886	0.299897	0.914429	0.765241	0.98644	0.928808	0.0892881	0.914697	0	0
ERBB3	1.81869	0.344763	0.433143	0.733616	0.947327	0.4659	0.347086	0.876699	0.709992	0.493764	0.612663	0	0
ANKRD52	1.9394	-0.33557	-0.317445	-0.745557	-0.727099	0.458704	0.469855	0.874308	0.790335	0.361623	0.697979	0	0
RB1	1.52693	-1.05599	-0.705057	-2.00735	-1.44982	0.0489999	0.152061	0.661956	0.511255	2.14743	0.125243	0	0
SBNO1	2.94263	-0.127182	-0.330153	-0.310826	-0.808386	0.756957	0.421906	0.950758	0.758958	0.332556	0.718338	0	0
VPS33A	0.88989	0.906733	0.72411	1.35925	1.10254	0.178906	0.274414	0.775979	0.647253	1.04302	0.358385	0	0
VPS37B	1.62504	0.218322	0.161713	0.45332	0.345188	0.651873	0.731101	0.925966	0.915786	0.112115	0.894119	0	0
[truncated: 12,748 more rows]
